# Supplementary material for: Interstadial diversity of East Asian summer monsoon linked to changes of the Northern Westerlies
Source: Nat Commun. 2025 Aug 25;16:7765. doi: 10.1038/s41467-025-63057-2 (PMC12379145; doi:10.1038/s41467-025-63057-2)
Supplement: Supplementary file 4 — Supplementary Data 1 [file 41467_2025_63057_MOESM4_ESM.xlsx]

## Sheet: SN23-1
	230Th dating results. The error is 2s error.
	Sample	Depth (mm)	238U		232Th		230Th / 232Th		d234U*		230Th / 238U		230Th Age (yr)		230Th Age (yr)		d234UInitial**		230Th Age (yr BP)***
	Number		(ppb)		(ppt)		(atomic x10-6)		(measured)		(activity)		(uncorrected)		(corrected)		(corrected)		(corrected )
	SN23-1-1082	1082	12803.6	18.9234	2866.59	59.0124	38385.6	793.005	297.438	1.65726	0.521239	0.00118651	54797.8	184.541	54792.9	184.56	347.177	1.94283	54721.9	184.56
	SN23-1-1088	1088	20182.1	21.5937	274.863	9.22965	629245	21142	291.042	1.19266	0.519762	0.00081733	54964.3	129.614	54963.9	129.614	339.876	1.39831	54890.9	129.614
	SN23-1-1092	1092	21014.7	17.1434	208.821	9.78845	857791	40221.2	280.686	0.934696	0.516972	0.000734343	55184.3	113.836	55184.1	113.836	327.986	1.09728	55111.1	113.836
	SN23-1-1094	1094	24672.9	22.4235	221.018	10.3666	941541	44178.1	268.685	0.973159	0.511542	0.000798454	55142.2	123.843	55141.9	123.843	313.925	1.1423	55068.9	123.843
	SN23-1-1096	1096	9741.91	7.53981	92.0136	7.25329	903853	71256.5	282.189	1.08405	0.517774	0.000706193	55206.1	114.884	55205.8	114.884	329.763	1.27131	55132.8	114.884
	SN23-1-1100	1100	15853.6	14.6664	288.58	11.3394	471041	18517.6	283.804	1.20306	0.520034	0.000786246	55419.7	127.957	55419.2	127.957	331.85	1.41182	55346.2	127.957
	SN23-1-1120	1120	21813.3	14.4623	429.663	11.1652	436767	11356	285.864	1.03471	0.521783	0.000565074	55537.5	97.7398	55537	97.7397	334.369	1.21379	55464	97.7397
	SN23-1-1125	1125	26242.9	37.9485	1055.04	23.3556	214651	4765.12	288.652	1.34445	0.523389	0.00115246	55593.1	174.961	55592.1	174.96	337.682	1.58163	55521.1	174.96
	SN23-1-1136	1136	22220.5	19.2218	165.009	7.89723	1.16411e+06	55722.1	287.017	1.28294	0.524305	0.000629116	55813.3	114.054	55813	114.054	335.979	1.50568	55740	114.054
	SN23-1-1149	1149	29304.4	24.8019	2311.36	46.7763	108167	2192.13	269.774	1.12254	0.517445	0.00070819	55892.2	118.707	55890.4	118.71	315.864	1.31857	55817.4	118.71
	SN23-1-1152	1152	27302	23.3158	2240.04	45.5436	104134	2120.68	270.786	0.999314	0.518189	0.000747307	55934.7	119.326	55932.8	119.329	317.087	1.17504	55859.8	119.329
	SN23-1-1165	1165	15559.5	16.5292	1957.92	39.7581	65403.6	1329.4	225.309	1.28628	0.499155	0.000694154	56021.4	128.269	56018.4	128.278	263.897	1.5096	55945.4	128.278
	SN23-1-1190	1190	34605.7	36.9687	424.076	10.7874	679628	17316.2	230.582	1.12879	0.505128	0.00091045	56552.7	149.187	56552.3	149.187	270.481	1.329	56479.3	149.187
	SN23-1-1200	1200	27217.6	33.0255	555.448	12.6898	417072	9545.27	255.011	1.37533	0.516225	0.000939819	56616.5	157.277	56616	157.277	299.19	1.61905	56543	157.277
	SN23-1-1225	1225	30905.5	26.6976	288.085	9.91437	879608	30279.4	209.659	1.15516	0.497289	0.000581401	56740.6	113.368	56740.3	113.368	246.068	1.35805	56667.3	113.368
	SN23-1-1233	1233	21173.2	22.5981	375.14	9.709	458534	11885	198.975	1.30409	0.492735	0.000873311	56757.6	155.138	56757.1	155.137	233.54	1.53403	56684.1	155.137
	SN23-1-1253	1253	25225.4	35.5541	397.563	10.3922	520819	13630.8	208.008	1.52971	0.497839	0.000951832	56928.2	171.957	56927.8	171.957	244.259	1.80021	56854.8	171.957
	SN23-1-1274	1274	29799.8	40.347	215.751	9.05398	1.18863e+06	49931.7	254.795	1.4077	0.521942	0.00121589	57439.3	194.012	57439	194.011	299.632	1.66353	57366	194.011
	SN23-1-1290	1290	17738.2	22.1287	497.194	11.9569	298096	7181.64	214.793	1.26931	0.506766	0.000964418	57805.5	165.165	57804.8	165.164	252.851	1.49886	57731.8	165.164
	U decay constants: l238 = 1.55125x10-10 (Jaffey et al., 1971) and l234 = 2.82206x10-6 (Cheng et al., 2013 EPSL). Th decay constant: l230 = 9.1705x10-6 (Cheng et al., 2013 EPSL).
	*d234U = ([234U/238U]activity – 1)x1000. ** d234Uinitial was calculated based on 230Th age (T), i.e., d234Uinitial = d234Umeasured x el234xT.
	Corrected 230Th ages assume the initial 230Th/232Th atomic ratio of (4.4 ±2.2) x10-6. Those are the values for a material at secular
	equilibrium, with the bulk earth 232Th/238U value of 3.8. The errors are arbitrarily assumed to be 50%.
	***B.P. stands for “Before Present” where the “Present” is defined as the year 1950 A.D.

## Sheet: QX-4
	230Th dating results. The error is 2s error.
	Sample	Depth (mm)	238U		232Th		230Th / 232Th		d234U*		230Th / 238U		230Th Age (yr)		230Th Age (yr)		d234UInitial**		230Th Age (yr BP)***
	Number		(ppb)		(ppt)		(atomic x10-6)		(measured)		(activity)		(uncorrected)		(corrected)		(corrected)		(corrected )
	QX-4-2239	2239	256.56	0.292203	156.72	3.27955	14159	298.78	321.032	1.3198	0.524567	0.00154479	53924.4	213.537	53911.4	213.703	373.786	1.55313	53839.4	213.703
	QX-4-2251	2251	353.431	0.353694	272.654	5.55281	11248.6	230.809	323.975	1.23166	0.526307	0.00141857	53990.4	196.096	53974	196.399	377.278	1.44947	53902	196.399
	QX-4-2255	2255	318.486	0.340111	783.661	15.74	3548.57	71.7543	327.814	1.35938	0.529571	0.00136039	54204.8	191.409	54152.9	194.766	381.942	1.5977	54080.9	194.766
	QX-4-2265	2265	409.213	0.434225	890.253	17.8745	4003.25	80.8133	316.711	1.1971	0.528215	0.00123987	54639.5	176.03	54593.2	178.941	369.464	1.40891	54521.2	178.941
	QX-4-2270	2270	290.499	0.292096	622.866	12.5278	4087.1	82.7494	320.208	1.24641	0.531495	0.00134361	54875.5	189.609	54830	192.211	373.794	1.46906	54758	192.211
	QX-4-2276	2276	298.708	0.311035	817.557	16.4167	3204.54	64.9352	317.642	1.33064	0.53195	0.0015489	55078.9	217.4	55020.8	221.108	370.998	1.5713	54948.8	221.108
	QX-4-2280	2280	302.426	0.221262	545.099	10.9692	4908.96	99.3329	327.69	0.986725	0.536637	0.00120524	55131.7	166.905	55093.7	168.979	382.812	1.16707	55021.7	168.979
	QX-4-2286	2286	324.367	0.246383	397.794	8.04418	7169.37	145.947	320.418	1.01881	0.533258	0.00131247	55095.4	181.805	55069.3	182.681	374.292	1.20566	54997.3	182.681
	QX-4-2290	2290	322.2	±0.5	371.4	±7.6			323.2	±2.0	0.5351	±0.0011	55180	180			377.68	2.31	55090	180
	QX-4-2297	2297	443.863	0.409271	1707.33	34.2265	2293.7	46.091	318.056	1.17089	0.535107	0.000890503	55472.3	135.135	55390.6	146.8	371.869	1.37764	55317.6	146.8
	U decay constants: l238 = 1.55125x10-10 (Jaffey et al., 1971) and l234 = 2.82206x10-6 (Cheng et al., 2013 EPSL). Th decay constant: l230 = 9.1705x10-6 (Cheng et al., 2013 EPSL).
	*d234U = ([234U/238U]activity – 1)x1000. ** d234Uinitial was calculated based on 230Th age (T), i.e., d234Uinitial = d234Umeasured x el234xT.
	Corrected 230Th ages assume the initial 230Th/232Th atomic ratio of (4.4 ±2.2) x10-6. Those are the values for a material at secular
	equilibrium, with the bulk earth 232Th/238U value of 3.8. The errors are arbitrarily assumed to be 50%.
	Note that QX-4-2290 was previouslly published in Mi, X. et al. (2022, QSR)

## Sheet: PAR-27
	230Th dating results. The error is 2s error.
	Sample	Depth (mm)	238U		232Th		230Th / 232Th		d234U*		230Th / 238U		230Th Age (yr)		230Th Age (yr)		d234UInitial**		230Th Age (yr BP)***
	Number		(ppb)		(ppt)		(atomic x10-6)		(measured)		(activity)		(uncorrected)		(corrected)		(corrected)		(corrected )
	PAR27-2350	2350	2625.46	3.15112	218.283	8.07724	71043.9	2630.08	-70.6061	1.09209	0.358242	0.000588339	53472.4	144.174	53469.7	144.183	-82.106	1.2704	53407.7	144.183
	PAR27-2410	2410	3079.43	3.80817	47.7582	4.63001	382589	37093.3	-71.1073	1.2261	0.35987	0.00060291	53829.6	154.142	53829	154.144	-82.7728	1.4277	53756	154.144
	PAR27-2480	2480	1975.63	2.07311	158.569	5.94112	73848.7	2768.66	-73.5117	1.12452	0.359494	0.000611546	53952.5	150.989	53949.9	150.996	-85.6007	1.30995	53876.9	150.996
	PAR27-2590	2590	2909.88	3.20965	137.238	5.60985	128969	5274.59	-54.1522	1.09603	0.368908	0.000632592	54201.8	149.757	54200.2	149.759	-63.1021	1.27745	54127.2	149.759
	PAR27-2600	2600	3373.83	2.73391	151.305	7.08626	135195	6334.07	-57.1599	0.984142	0.367727	0.000551608	54217.9	132.473	54216.4	132.475	-66.61	1.14712	54143.4	132.475
	PAR27-2605	2605	3181.52	3.43425	159.761	5.55375	120812	4202.06	-59.1506	1.10566	0.367944	0.000578914	54421	143.444	54419.3	143.446	-68.9693	1.28949	54346.3	143.446
	PAR27-2625	2625	1641.67	1.23116	243.102	7.60609	41638.6	1304.77	-48.1947	1.03698	0.373968	0.000706576	54687.9	158.745	54683.3	158.769	-56.2366	1.21028	54610.3	158.769
	PAR27-2640	2640	1650.16	1.44192	1412.38	28.7351	7248.2	147.848	-46.7979	0.883498	0.376261	0.000641606	55012.5	142.087	54986.1	143.248	-54.6534	1.03204	54913.1	143.248
	PAR27-2650	2650	1238.75	0.996115	253.013	7.77238	30616.2	942.488	-41.1125	1.01517	0.379265	0.000815483	55123.2	175.336	55116.9	175.38	-48.0314	1.18625	55043.9	175.38
	PAR27-2680	2680	1631.31	1.52159	82.4621	5.69152	123018	8493.16	-46.6228	1.13598	0.377158	0.000717454	55169.7	165.632	55168	165.635	-54.4769	1.32759	55095	165.635
	PAR27-2715	2715	366.326	0.404733	60.3898	1.31747	37420	817.624	-54.9887	1.14856	0.37414	0.000614297	55276.6	152.149	55271.4	152.18	-64.2709	1.34272	55198.4	152.18
	PAR27-2730	2730	3665.42	4.26679	195.07	5.3962	116035	3213.16	-55.3239	1.03472	0.374533	0.000641073	55380.4	150.975	55378.6	150.977	-64.6823	1.21007	55305.6	150.977
	PAR27-2741.5	2741.5	2880.96	2.88517	344.003	10.3074	51721	1552.07	-54.1068	1.19883	0.374565	0.000721953	55285.7	171.127	55282	171.139	-63.242	1.40157	55209	171.139
	PAR27-2760	2760	2164.77	2.19913	952.146	20.0859	14088.3	298.242	-53.6121	1.19318	0.375824	0.00076692	55488.3	178.42	55474.6	178.645	-62.6978	1.39575	55401.6	178.645
	U decay constants: l238 = 1.55125x10-10 (Jaffey et al., 1971) and l234 = 2.82206x10-6 (Cheng et al., 2013 EPSL). Th decay constant: l230 = 9.1705x10-6 (Cheng et al., 2013 EPSL).
	*d234U = ([234U/238U]activity – 1)x1000. ** d234Uinitial was calculated based on 230Th age (T), i.e., d234Uinitial = d234Umeasured x el234xT.
	Corrected 230Th ages assume the initial 230Th/232Th atomic ratio of (4.4 ±2.2) x10-6. Those are the values for a material at secular
	equilibrium, with the bulk earth 232Th/238U value of 3.8. The errors are arbitrarily assumed to be 50%.
	***B.P. stands for “Before Present” where the “Present” is defined as the year 1950 A.D.

## Sheet: XT-5
	230Th dating results. The error is 2s error.
	Sample	Depth (mm)	238U		232Th		230Th / 232Th		d234U*		230Th / 238U		230Th Age (yr)		230Th Age (yr)		d234UInitial**		230Th Age (yr BP)***
	Number		(ppb)		(ppt)		(atomic x10-6)		(measured)		(activity)		(uncorrected)		(corrected)		(corrected)		(corrected )
	XT-5-23	23	140.121	0.205277	1800.37	36.1406	950.388	19.3645	819.552	2.07898	0.740621	0.00280424	54593.7	270.301	54402.3	301.803	955.548	2.55694	54329.3	301.803
	XT-5-25.5	25.5	138.5	±0.2	4019	±81	445	±9	905.6	±3.1	0.7824	±0.0025	55069	±247	54667	±381	1057	±4	54595	±381
	XT-5-28	28	147.292	0.217731	4724.62	94.8143	393.073	8.06036	839.41	2.00008	0.764707	0.00341548	56027.3	323.835	55555.4	464.075	981.89	2.66968	55482.4	464.075
	XT-5-37.2	37.2	130.253	0.213344	4301.03	86.2721	373.101	7.61341	757.263	2.15522	0.747214	0.00305665	57780.4	313.661	57270.9	476.683	890.098	2.80201	57197.9	476.683
	U decay constants: l238 = 1.55125x10-10 (Jaffey et al., 1971) and l234 = 2.82206x10-6 (Cheng et al., 2013 EPSL). Th decay constant: l230 = 9.1705x10-6 (Cheng et al., 2013 EPSL).
	*d234U = ([234U/238U]activity – 1)x1000. ** d234Uinitial was calculated based on 230Th age (T), i.e., d234Uinitial = d234Umeasured x el234xT.
	Corrected 230Th ages assume the initial 230Th/232Th atomic ratio of (4.4 ±2.2) x10-6. Those are the values for a material at secular
	equilibrium, with the bulk earth 232Th/238U value of 3.8. The errors are arbitrarily assumed to be 50%.
	***B.P. stands for “Before Present” where the “Present” is defined as the year 1950 A.D.
	Note that XT-25.5 was previouslly published in Cai, Y. et al. (2023, JQS) DOI: 10.1002/jqs.3489
