# Supplementary material for: Interstadial diversity of East Asian summer monsoon linked to changes of the Northern Westerlies
Source: Nat Commun. 2025 Aug 25;16:7765. doi: 10.1038/s41467-025-63057-2 (PMC12379145; doi:10.1038/s41467-025-63057-2)
Supplement: Supplementary file 5 — Supplementary Data 2 [file 41467_2025_63057_MOESM5_ESM.xlsx]

## Sheet: SN23-1
	Speleothem name: SN23-1	Depth (mm)	Age (a B.P.)	d18O (‰, VPDB)	d13C (‰, VPDB)	Age:97.5%-Quantile	Age:2.5%-Quantile
		1080	54648.4	-6.403	-7.41	54836.1	54462.2
		1081	54682.4	-6.217	-7.427	54854.2	54512.7
		1082	54716.3	-6.305	-8.181	54874	54562.9
		1083	54749.6	-6.425	-7.875	54897.7	54613
		1084	54783.5	-6.382	-7.996	54925.6	54659.5
		1085	54818.5	-6.542	-8.371	54955.8	54699.8
		1086	54853	-6.29	-8.088	54978.8	54738.3
		1086.25	54861.2	-6.491	-8.111	54982.2	54748.3
		1086.5	54869.4	-6.421	-7.983	54984.9	54758.6
		1086.75	54877.4	-6.68	-7.898	54987.5	54769
		1087	54885.5	-6.526	-7.697	54990.3	54779.7
		1087.25	54893.6	-6.675	-7.485	54994	54790.4
		1087.75	54910.3	-6.705	-7.165	55005.8	54812.2
		1088	54919	-6.803	-7.208	55014.9	54823.2
		1088.25	54928	-6.835	-6.79	55026.6	54834.1
		1088.5	54937.3	-6.839	-6.25	55040.3	54845
		1088.75	54946.8	-6.774	-6.574	55055.5	54855.9
		1089	54956.4	-6.758	-6.751	55071.4	54866.8
		1089.25	54966.1	-6.658	-6.847	55087.3	54877.7
		1089.5	54975.9	-6.645	-6.761	55102.6	54888.5
		1089.75	54985.5	-6.746	-6.805	55116.5	54899.4
		1090	54995.1	-6.692	-6.666	55128.4	54910.2
		1090.25	55004.5	-6.69	-6.651	55137.7	54921.1
		1090.5	55013.8	-6.69	-6.712	55144.7	54931.7
		1090.75	55022.8	-6.717	-6.617	55149.9	54942.1
		1091	55031.7	-6.833	-6.605	55153.7	54952
		1091.25	55040.5	-6.909	-6.654	55156.5	54961.4
		1091.5	55049.1	-6.726	-6.514	55158.7	54970.1
		1091.75	55057.5	-6.771	-6.483	55160.9	54978
		1092	55065.8	-6.791	-6.599	55163.3	54984.9
		1092.25	55073.9	-6.827	-6.567	55166.5	54990.7
		1092.5	55081.8	-6.92	-6.469	55170.3	54995.8
		1092.75	55089.6	-6.96	-6.559	55174.8	55000.3
		1093	55097.3	-6.964	-6.409	55179.7	55004.7
		1093.25	55104.9	-7.13	-6.692	55185.2	55009.1
		1093.5	55112.3	-7.031	-6.801	55191	55013.9
		1093.75	55119.7	-7.177	-6.813	55197.1	55019.4
		1094	55126.9	-7.249	-7.09	55203.4	55025.9
		1094.5	55141.1	-7.35	-6.94	55216.6	55042.3
		1094.75	55148	-7.294	-6.841	55223.5	55051.8
		1095.25	55161.4	-7.282	-6.56	55238.1	55071.7
		1095.5	55167.8	-7.271	-6.836	55246	55081.7
		1095.75	55174	-7.098	-7.115	55254.2	55091.2
		1096	55180	-7.237	-7.271	55262.9	55100.1
		1096.25	55185.8	-7.167	-6.939	55272	55108
		1096.5	55191.3	-7.258	-7.204	55281.4	55115.1
		1097	55201.9	-7.052	-7.261	55300.9	55127.1
		1097.25	55206.9	-7.049	-7.174	55310.6	55132.2
		1097.75	55216.6	-6.989	-7.391	55329.3	55141.3
		1098.25	55225.9	-7.066	-7.257	55346.2	55149.4
		1098.5	55230.4	-7.026	-7.277	55354	55153.3
		1098.75	55234.8	-6.993	-7.285	55361.3	55157.1
		1099	55239.1	-6.845	-7.153	55368.5	55160.8
		1099.25	55243.2	-6.894	-7.194	55375.5	55164.5
		1099.5	55247	-6.918	-7.223	55382.5	55168.1
		1100	55254	-6.887	-6.899	55397.1	55175
		1100.25	55257.1	-6.926	-7.017	55404.7	55178.5
		1100.5	55259.9	-7.071	-6.813	55411.2	55181.9
		1100.75	55262.5	-6.94	-6.779	55414.9	55185.2
		1101	55265	-6.997	-6.365	55418.3	55188.5
		1101.25	55267.3	-7.05	-6.679	55421.2	55191.8
		1103	55283.4	-7.065	-7.51	55421.2	55213.5
		1104	55293.9	-6.924	-7.03	55421.2	55225.6
		1105	55305.6	-7.002	-6.949	55422.5	55237.8
		1106	55317.8	-7.045	-7.324	55429	55249.6
		1107	55329.6	-6.907	-7.188	55435.4	55260.3
		1108	55341.1	-7.034	-7.357	55442.4	55270
		1109	55352.7	-7.143	-7.04	55450.5	55279
		1110	55364.3	-6.859	-7.38	55459.3	55287.2
		1111	55375.9	-6.867	-6.983	55468.1	55294.9
		1112	55387.6	-7.046	-7.257	55476.9	55303.6
		1113	55399.4	-7.01	-7.217	55485.9	55314.7
		1114	55411.2	-6.87	-7.056	55495.1	55327.3
		1115	55423.2	-6.937	-7.135	55504.5	55340.2
		1116	55435.2	-7.13	-7.305	55514.1	55353.8
		1117	55447.3	-7.014	-7.261	55524	55368.3
		1118	55459.3	-6.936	-7.429	55534.2	55382.8
		1120	55483.4	-7.162	-7.189	55555.6	55409.1
		1121	55495.8	-7.079	-7.227	55567.1	55421.6
		1122	55508.3	-6.892	-7.391	55581.3	55432.1
		1123	55520.5	-6.898	-7.387	55599.3	55439.7
		1124	55532.6	-7.095	-7.273	55616.3	55447.8
		1125	55544.9	-7.344	-6.699	55627.9	55460.1
		1126	55557.4	-7.315	-7.051	55637.6	55475.8
		1127	55570	-7.44	-5.97	55649.3	55493.2
		1128	55582.6	-7.362	-7.141	55662.5	55510.3
		1129	55595.1	-7.454	-7.17	55675.8	55525.6
		1130	55607.5	-7.41	-6.734	55690.5	55539.4
		1131	55619.8	-7.571	-6.408	55707.6	55552.2
		1132	55632.1	-7.624	-6.789	55724	55564.8
		1133	55644.3	-7.564	-6.828	55736.7	55577.5
		1134	55656.4	-7.771	-6.765	55747.5	55590.7
		1135	55668.5	-7.473	-6.802	55758.5	55604
		1136	55680.5	-7.782	-6.686	55769.6	55617.3
		1137	55692.6	-7.395	-6.283	55780.1	55630.1
		1138	55704.7	-7.572	-7.004	55790.4	55642.3
		1139	55716.8	-7.412	-6.695	55800.9	55654
		1140	55728.7	-7.483	-7.003	55810.7	55664.9
		1141	55740.4	-7.414	-6.81	55819.2	55674.7
		1142	55752	-7.416	-6.832	55826.8	55683.7
		1143	55763.4	-7.409	-6.584	55834.7	55692.2
		1144	55774.9	-7.483	-6.554	55843.5	55701.3
		1145	55786.6	-7.52	-6.801	55853.8	55711.7
		1146	55798.4	-7.479	-7.152	55865.2	55723.2
		1147	55810.2	-7.698	-6.87	55877.4	55735.1
		1148	55822.1	-7.86	-6.737	55889.8	55746.7
		1149	55834.2	-7.813	-6.06	55902.4	55757.1
		1150	55846	-7.565	-6.774	55915.9	55765.4
		1151	55857.4	-7.474	-6.572	55930.7	55771.7
		1152	55868.7	-7.413	-6.382	55942.5	55779.5
		1153	55880.6	-7.447	-6.625	55948.6	55791.6
		1154	55893	-7.245	-6.653	55954.5	55805.5
		1156	55918	-7.171	-6.819	55980.5	55828.2
		1157	55930.5	-7.277	-7.139	55994	55837.2
		1158	55943	-7.35	-7.066	56007	55844.9
		1159	55955.6	-6.712	-7.138	56020.3	55851.8
		1160	55968.2	-6.574	-7.422	56034	55858.9
		1162	55993.6	-6.913	-7.516	56062	55876.6
		1163	56006.4	-6.839	-7.176	56076.2	55886.4
		1164	56019.2	-6.907	-7.15	56090.2	55896.1
		1165	56032	-6.877	-7.462	56104.1	55905.3
		1166	56044.8	-7.131	-7.56	56118.1	55913.7
		1167	56057.8	-6.607	-7.425	56132.3	55921.6
		1168	56071	-6.942	-7.48	56146.7	55930.3
		1169	56084.5	-7.015	-7.4	56161.6	55941.3
		1170	56098.5	-7.045	-7.291	56178.1	55953.5
		1171	56113.1	-6.785	-7.052	56196.8	55967.3
		1172	56128	-6.861	-6.949	56214.4	55990.4
		1173	56143.2	-7.046	-6.781	56230.5	56027.8
		1174	56158.2	-7.11	-6.839	56260.1	56066.6
		1175	56172.8	-6.961	-6.864	56314.2	56093.6
		1176	56187	-6.913	-6.225	56371.6	56111.5
		1177	56200.9	-7.089	-6.654	56409.9	56126.3
		1178	56214.8	-6.817	-7.09	56433.2	56139.8
		1179	56228.6	-6.749	-7.203	56451.2	56152.8
		1180	56242.4	-7.152	-7.562	56466.4	56165.4
		1182	56269.8	-7.354	-7.058	56489.8	56190.4
		1183	56283.2	-7.222	-5.407	56496.8	56202.8
		1184	56296.5	-7.286	-5.517	56502.1	56215
		1185	56310	-7.272	-6.015	56507.3	56227
		1186	56323.5	-6.973	-6.302	56512.7	56238.9
		1187	56336.9	-7.15	-6.559	56518	56250.7
		1188	56350.2	-7.036	-6.269	56524.3	56262.3
		1189	56363.6	-7.068	-6.262	56532.4	56273.7
		1190	56376.8	-6.95	-6.731	56542	56285.1
		1191	56389.8	-7.124	-6.972	56552.6	56296.6
		1192	56402.6	-6.896	-6.901	56563.8	56308.1
		1193	56415.6	-6.897	-6.685	56575.4	56319.6
		1194	56428.6	-7.032	-6.652	56588.1	56330.3
		1195	56441.3	-6.959	-6.957	56601.9	56339.7
		1196	56453.7	-7.031	-6.588	56615.2	56349
		1197	56465.4	-7.135	-6.106	56626.4	56359.5
		1198	56477	-7.436	-5.786	56638.2	56370.5
		1199	56488.8	-7.146	-5.745	56651.4	56381.3
		1200	56499.4	-7.202	-6.284	56657.3	56392.6
		1201	56508	-7.23	-5.717	56659.7	56404.9
		1202	56515.7	-7.072	-6.098	56662.2	56416.6
		1203	56523.7	-6.983	-6.697	56667.8	56426.1
		1204	56531.1	-7.096	-7.32	56674	56434.5
		1205	56537	-7.189	-6.585	56676.8	56443.2
		1206	56542.6	-7.203	-6.242	56676.8	56451.6
		1207	56549.2	-7.165	-6.214	56676.8	56458.6
		1208	56557	-7.115	-6.308	56676.8	56464.1
		1209	56565.8	-7.24	-6.327	56676.8	56467.5
		1211	56584.5	-7.309	-6.328	56684.9	56469.7
		1212	56593.7	-7.251	-6.925	56689	56469.7
		1213	56602.8	-7.334	-6.69	56693.3	56469.7
		1214	56611.9	-7.308	-7.249	56698.2	56469.7
		1215	56621.1	-7.422	-6.989	56704.1	56472.9
		1216	56630.1	-7.412	-7.128	56715.6	56483.3
		1217	56638.8	-7.488	-7.353	56726.4	56494.4
		1218	56647.3	-7.277	-7.624	56737.6	56504.1
		1219	56655.9	-7.515	-7.485	56749.9	56511.3
		1220	56664.8	-7.248	-5.703	56762.9	56519.4
		1221	56674.1	-7.43	-6.759	56775.7	56531.2
		1222	56683.4	-7.261	-7.309	56788.5	56544.7
		1223	56692.4	-7.322	-6.506	56801.5	56554.3
		1224	56701.4	-7.182	-7.078	56814.4	56559.8
		1225	56710.4	-7.324	-7.254	56823.6	56564.7
		1226	56716.5	-7.32	-6.556	56830	56569.1
		1227	56721.4	-7.454	-6.979	56836.8	56572.1
		1228	56725.3	-7.443	-7.019	56842.4	56572.1
		1229	56727.4	-7.491	-7.134	56846.2	56572.1
		1230	56729.9	-7.37	-7.05	56851.8	56572.1
		1231	56734	-7.447	-6.896	56860.4	56572.1
		1232	56734.3	-7.169	-6.902	56860.4	56573.9
		1233	56734.6	-7.495	-7.538	56860.4	56574.4
		1234	56734.9	-7.43	-6.542	56860.4	56576.1
		1235	56735.2	-7.581	-5.616	56861.1	56582.3
		1236	56742.1	-7.578	-5.843	56871.7	56590.9
		1237	56747.7	-7.614	-5.541	56878.7	56605.9
		1238	56752.4	-7.539	-7.051	56883.1	56615.1
		1240	56771.7	-7.493	-7.072	56894.4	56622.3
		1241	56781.8	-7.533	-6.894	56900.4	56622.3
		1242	56791.3	-7.348	-6.786	56911.6	56622.3
		1243	56801	-7.367	-6.199	56922.7	56622.3
		1244	56811	-7.642	-6.695	56934.3	56622.3
		1245	56821.4	-7.571	-6.805	56946.7	56625.3
		1246	56832.4	-7.592	-7.028	56959.7	56631.7
		1247	56844	-7.573	-6.821	56972.7	56642.4
		1248	56856.2	-7.383	-6.775	56986.2	56656.3
		1249	56868.9	-7.687	-7.521	57000.6	56673
		1250	56882.2	-7.516	-7.097	57015.3	56690.1
		1251	56896	-7.6	-7.323	57029.8	56704.9
		1252	56909.9	-7.651	-6.792	57043.8	56716.6
		1253	56923.4	-7.571	-7.132	57057.6	56725.2
		1254	56936.7	-7.404	-7.307	57072.8	56731.1
		1255	56950	-7.503	-6.912	57090.6	56735.3
		1256	56964.2	-7.629	-7.489	57109.1	56739.6
		1257	56980	-7.44	-7.362	57126.4	56745.5
		1258	56997.1	-7.539	-7.649	57142.8	56751.2
		1259	57014.7	-7.497	-7.259	57159.4	56755.4
		1260	57033.5	-7.475	-7.052	57176.7	56760.5
		1261	57053.9	-7.548	-7.482	57195	56768.7
		1262	57075.7	-7.367	-7.412	57213.6	56776.2
		1263	57098.5	-7.417	-7.411	57232	56781
		1264	57121.4	-7.468	-7.057	57251	56794.4
		1265	57143.8	-7.343	-6.82	57271.6	56825.3
		1266	57165.6	-7.564	-6.981	57292.4	56859.9
		1267	57186.6	-7.602	-6.695	57312.1	56886.2
		1268	57206.9	-7.469	-6.588	57331.3	56923.1
		1269	57226.3	-7.455	-7.266	57350.7	56986.1
		1270	57245.2	-7.573	-7.422	57370.9	57046.8
		1271	57264	-7.391	-7.353	57391.7	57076
		1272	57282.8	-7.547	-6.939	57412.6	57085.5
		1273	57301.4	-7.576	-6.996	57432.9	57093.6
		1274	57320	-7.776	-7.164	57453.2	57103.1
		1275	57338.7	-7.451	-6.258	57474.4	57113.2
		1276	57357.3	-7.358	-6.346	57496.4	57123
		1277	57375.9	-7.325	-6.944	57518.7	57132.3
		1278	57394.3	-7.465	-5.693	57541	57140.7
		1279	57412.8	-7.737	-5.616	57563.1	57148.6
		1280	57431.9	-7.849	-5.586	57585.6	57156.9
		1281	57452.8	-7.443	-6.351	57609.1	57166.4
		1282	57476.4	-7.609	-6.387	57634.4	57175.7
		1283	57503.4	-7.497	-6.955	57661.8	57184.9
		1284	57532.6	-7.798	-6.697	57689.6	57201.3
		1285	57562.3	-7.448	-7.043	57716.7	57230.5
		1286	57592.2	-7.7	-6.771	57745.5	57264.7
		1287	57622	-7.235	-6.549	57777.6	57299.4
		1288	57651.2	-7.502	-6.941	57809.3	57357.7
		1289	57679.1	-7.199	-6.802	57836.9	57454.6
		1290	57704.9	-7.357	-6.113	57863	57545.5
		1291	57728.1	-7.022	-5.339	57891	57586.9
		1292	57749.7	-7.049	-6.047	57921	57599.9
		1293	57770.8	-7.006	-6.159	57952.1	57614.5
		1294	57791.8	-7.226	-6.934	57983.2	57632.3
		1295	57812.7	-7.417	-7.107	58013.1	57649
		1296	57833.9	-7.694	-7.053	58042.5	57664.7
		1297	57855.4	-7.459	-6.659	58072.1	57680.8

## Sheet: QX-4
	Speleothem name: QX-4	Depth (mm)	Age (a B.P.)	d18O (‰, VPDB)	Age:97.5%-Quantile	Age:2.5%-Quantile
		2234	53567.1	-7.003	53856.4	53352.7
		2235	53596.6	-6.141	53864.6	53388.9
		2236	53626.2	-7.391	53872.3	53426.1
		2237	53655.9	-7.509	53884	53464.7
		2238	53685.4	-6.62	53896.9	53502.2
		2239	53714.8	-6.84	53907.6	53537.2
		2240	53743.9	-6.031	53919.3	53574.4
		2241	53772.6	-6.949	53935.4	53595.2
		2242	53799.6	-6.527	53954	53604.9
		2243	53823.9	-6.563	53972.6	53604.9
		2244	53846	-7.121	53991.5	53604.9
		2245	53867.2	-6.807	54011.7	53604.9
		2246	53889.2	-6.992	54033.4	53612.8
		2247	53913.7	-7.725	54056.7	53627.5
		2248	53940.6	-7.871	54081.5	53658.7
		2249	53969.7	-7.172	54107.2	53706.7
		2250	53999.8	-6.751	54132.7	53758.5
		2251	54030.2	-7.765	54158.4	53809.3
		2252	54061.5	-7.504	54190.7	53855.2
		2253	54094.2	-6.648	54233.5	53893.6
		2254	54127.4	-6.526	54275.5	53927.3
		2255	54159.9	-6.799	54305.8	53961.1
		2256	54192.8	-6.193	54330.6	54004.1
		2257	54227.1	-5.907	54360.7	54061.8
		2258	54262.5	-6.288	54408.5	54121.2
		2259	54298.4	-6.309	54479	54169.3
		2260	54334.5	-6.775	54548.1	54209.7
		2261	54370.3	-6.251	54591.9	54248.9
		2262	54405.8	-5.814	54618.5	54287.8
		2263	54441.1	-5.787	54640.8	54326
		2264	54475.7	-6.033	54659.2	54362.7
		2265	54509.8	-5.731	54675.1	54397.2
		2266	54545	-5.944	54707.2	54430.1
		2267	54582.9	-5.839	54768.2	54462.5
		2268	54621.4	-5.867	54829.8	54496.1
		2269	54658.2	-5.303	54864	54531.7
		2270	54692.8	-5.255	54884.1	54567.7
		2271	54725.5	-5.638	54909	54602
		2272	54757.2	-5.669	54936.6	54634.3
		2273	54788.5	-5.365	54961.9	54665
		2274	54818.6	-5.967	54986.9	54694.4
		2275	54846.5	-5.114	55015.5	54723.2
		2276	54872.9	-5.659	55049.6	54751.1
		2277	54898.3	-5.524	55088.4	54778.1
		2278	54921.3	-5.904	55121.1	54804.3
		2279	54940.9	-6.368	55139.1	54829.8
		2280	54958.6	-5.369	55148.4	54854.3
		2281	54976.3	-5.881	55158.5	54877.2
		2282	54994	-5.861	55161.8	54896.2
		2283	55011.7	-6.457	55161.8	54909.9
		2284	55030.5	-6.487	55161.8	54920.7
		2285	55051.3	-6.796	55172.1	54931.6
		2286	55073.4	-7.061	55203.4	54945.1
		2287	55095.9	-6.627	55237.5	54962.6
		2288	55117.8	-6.783	55262	54982.8
		2289	55138.5	-6.843	55279	55003.4
		2290	55159	-6.19	55294.2	55020.3
		2291	55180.3	-6.441	55312.3	55032.4
		2292	55202.5	-6.43	55330.4	55053.3
		2293	55225.5	-6.389	55346.1	55092.7
		2294	55249	-6.263	55365.4	55131.9
		2295	55272.7	-5.481	55393.7	55151.5
		2296	55296.4	-5.679	55426.1	55160.2
		2297	55320.1	-5.68	55457	55170.2
		2298	55343.7	-6.347	55488.3	55181.4
		2299	55367.5	-6.175	55522.6	55191.4
		2300	55391.6	-5.616	55557.7	55201.1
		2301	55416	-6.15	55591.3	55211.8
		2302	55440.5	-6.058	55623.8	55222.8
		2303	55465	-5.483	55656.7	55233.4

## Sheet: PAR-27
	Speleothem name: PAR-27	Depth (mm)	Age (a B.P.)	d18O (‰, VPDB)	Age:97.5%-Quantile	Age:2.5%-Quantile
		2320	53389	-5.047	53514.7	53225.2
		2325	53404.7	-5.158	53524.5	53246.9
		2330	53419.5	-5.133	53535.6	53269.2
		2335	53434.7	-4.977	53546.7	53290.8
		2340	53449.6	-4.955	53558.8	53310.4
		2345	53464.7	-5.88	53571.2	53330.5
		2350	53479.2	-6.177	53584.1	53351.2
		2355	53494.3	-5.071	53599.7	53373.5
		2360	53510	-5.121	53627.4	53394.1
		2365	53526	-5.514	53652.7	53414.1
		2370	53543.1	-5.09	53713	53434.1
		2375	53563.4	-4.832	53760.2	53453.8
		2380	53583.6	-4.712	53784.8	53475.5
		2385	53603.3	-5.093	53804.1	53494.2
		2390	53621.3	-5.079	53811.7	53511.4
		2395	53637.7	-4.848	53820.5	53529.5
		2400	53653.1	-4.939	53828.8	53546.5
		2405	53667.9	-4.511	53836.4	53563.8
		2410	53683	-4.277	53844.5	53579.5
		2420	53710.9	-5.396	53858.9	53609.8
		2425	53726	-5.385	53867.4	53626.2
		2430	53740.9	-4.977	53878.1	53640.7
		2435	53755.7	-5.13	53889	53655.2
		2440	53769.4	-4.897	53899.8	53659.8
		2445	53783.1	-5.269	53910.3	53666
		2450	53796.7	-5.133	53923.5	53672.5
		2455	53810.9	-4.917	53935.7	53679.8
		2460	53824.5	-4.766	53951.9	53686.8
		2465	53838	-4.969	53964.3	53693.9
		2470	53851.3	-5.022	53977.6	53699.9
		2475	53864.5	-5.729	53992.9	53708.2
		2480	53877.3	-4.933	54004	53717
		2485	53890.5	-5.105	54020	53724.7
		2490	53904	-5.263	54036	53733
		2495	53917	-4.682	54048.7	53740.6
		2500	53929.6	-4.987	54060.3	53747.2
		2505	53942.2	-4.984	54073.8	53754.8
		2510	53954.8	-4.906	54080.7	53761.5
		2515	53967.5	-5.456	54090.6	53769.9
		2520	53980.1	-5.106	54092.8	53776.1
		2525	53992.4	-5.084	54092.8	53780.2
		2530	54004.4	-6.242	54092.8	53785.3
		2535	54017	-4.816	54101.9	53785.3
		2540	54029.5	-4.853	54114.3	53785.3
		2550	54053.3	-4.662	54139.4	53785.3
		2555	54065.1	-5.105	54152.7	53785.3
		2561	54074.6	-4.7	54168.4	53785.3
		2562	54075.9	-4.569	54171.1	53785.3
		2563	54077.4	-5.002	54173.4	53785.3
		2564	54078.7	-4.965	54175.6	53785.3
		2565	54079.3	-5.118	54178	53785.3
		2567	54079.4	-4.999	54182.9	53785.3
		2568	54079.8	-4.974	54185.4	53787.8
		2569	54081.1	-4.835	54188.2	53790.7
		2570	54082.5	-4.552	54191.2	53793.8
		2571	54083.6	-4.442	54194.3	53797.2
		2572	54084.7	-4.643	54197.4	53800.7
		2573	54086.1	-4.483	54200.2	53804.3
		2574	54088.1	-4.457	54203	53809.1
		2575	54090.3	-4.245	54206	53815.8
		2576	54092.8	-4.188	54209	53823.5
		2577	54095.3	-4.361	54211.8	53831.4
		2578	54097.8	-4.332	54214.5	53839.7
		2579	54100.3	-4.748	54217.2	53848.7
		2580	54102.7	-5.024	54220.2	53857.8
		2581	54105.2	-4.555	54223.6	53866.8
		2582	54107.9	-5.37	54227	53875.8
		2583	54110.7	-5.191	54230.3	53885.4
		2584	54113.5	-5.523	54233.4	53895.3
		2585	54116.4	-5.37	54236.5	53905.1
		2586	54119.5	-5.645	54239.5	53923.9
		2587	54123	-5.134	54242.4	53942.8
		2588	54126.7	-5.371	54245.5	53961.1
		2589	54130.5	-5.45	54248.8	53978.6
		2590	54135.2	-5.471	54252.4	53994.9
		2591	54141.2	-4.988	54255.8	54009.4
		2592	54147.1	-4.845	54259	54020.9
		2593	54151.6	-4.896	54261.6	54028.9
		2594	54155.6	-5.972	54264.1	54033.8
		2595	54160.5	-5.894	54266.7	54037
		2596	54166.9	-5.674	54270.2	54042
		2597	54174.9	-5.702	54274.8	54051
		2598	54183.6	-5.885	54280.3	54060.1
		2599	54192.4	-5.898	54286.8	54066
		2600	54202.3	-5.628	54298	54075.4
		2601	54214.5	-5.49	54318.4	54094.1
		2602	54229.3	-5.342	54353.3	54113.5
		2603	54246.4	-5.562	54403	54125.7
		2604	54265.1	-5.266	54446.3	54138.4
		2605	54284.7	-4.909	54465.1	54158.8
		2606	54306.2	-5.242	54473.3	54177.8
		2607	54330.1	-5.224	54488	54188.2
		2608	54353.8	-5.418	54505.4	54208.9
		2609	54374.3	-5.461	54518.9	54254.8
		2610	54392.3	-5.433	54531.5	54301.2
		2611	54408.8	-5.447	54548	54322.6
		2612	54425.1	-5.231	54570.4	54331.3
		2613	54442.2	-5.142	54598.8	54344.2
		2614	54459.5	-5.525	54627.2	54359.5
		2615	54476.5	-5.454	54650	54372.4
		2616	54493.3	-5.892	54669.6	54384.2
		2617	54510.1	-5.94	54689.1	54397.5
		2618	54526.8	-5.838	54706.3	54412.7
		2619	54543.2	-5.866	54718.8	54429.1
		2620	54559.6	-5.593	54728.9	54444.8
		2622	54592.6	-5.747	54748.1	54471.1
		2623	54608.9	-5.538	54755.6	54485.1
		2624	54624.9	-5.829	54763.4	54500.3
		2625	54640.9	-5.694	54773.3	54516
		2626	54656.8	-5.52	54784.2	54531.6
		2628	54689.1	-5.402	54828	54562.1
		2629	54706.1	-5.376	54885.8	54578.6
		2631	54743.7	-5.5	54974.3	54616.3
		2632	54764.1	-5.743	54987	54636.2
		2633	54784.7	-5.722	54997	54654.9
		2634	54805.2	-5.549	55006.2	54672.9
		2635	54825.1	-5.371	55013.6	54690.5
		2637	54860.3	-5.629	55022.6	54725.9
		2638	54875.2	-5.138	55025.2	54742.7
		2640	54901.4	-5.668	55031.4	54771.1
		2641	54913.6	-5.485	55037.5	54782.9
		2642	54925.9	-5.659	55049.5	54794.2
		2643	54938.6	-5.843	55069.2	54805.9
		2645	54964.2	-5.889	55104.6	54828
		2646	54975.6	-5.511	55115.6	54837.7
		2647	54984.9	-5.46	55126	54846.5
		2648	54992.4	-5.621	55135.9	54854.8
		2649	54999	-5.573	55145	54862.9
		2650	55005.1	-5.399	55152.7	54870.8
		2651	55010.7	-5.301	55158.4	54878.4
		2652	55015.5	-5.548	55164.7	54886.1
		2653	55018.4	-5.56	55171	54893.8
		2654	55019	-5.286	55176.2	54900.6
		2655	55019.2	-5.558	55178.6	54905.2
		2656	55019.3	-5.411	55178.6	54909
		2657	55019.5	-5.767	55178.6	54913.1
		2659	55024.8	-5.38	55178.6	54921.3
		2660	55028.8	-5.597	55179.1	54925
		2661	55033.5	-4.811	55180.6	54928.5
		2662	55038.1	-4.783	55182.2	54930.4
		2663	55042.3	-4.878	55183.9	54930.4
		2664	55046.3	-4.688	55185.8	54930.4
		2665	55050.3	-5.004	55188.3	54931.6
		2666	55054.5	-5.205	55191.1	54933.8
		2667	55058.6	-5.618	55194	54935.9
		2668	55062.8	-5.66	55196.8	54938.5
		2669	55066.8	-5.923	55199.2	54942.5
		2670	55070.8	-5.241	55201.5	54947
		2671	55074.7	-4.714	55204.2	54951.2
		2672	55078.6	-5.034	55208.2	54955.6
		2673	55082.8	-5.296	55215.6	54960.7
		2674	55086.8	-4.971	55223.6	54966
		2675	55090.5	-5.552	55231.9	54970.8
		2676	55093.9	-5.143	55239.8	54975.5
		2677	55097.5	-5.211	55247.1	54980.5
		2678	55101.1	-5.254	55255.1	54985.4
		2679	55104.6	-5.367	55264.9	54989.7
		2680	55108.1	-5.7	55270.4	54994.1
		2681	55111.5	-5.132	55275.4	54999.1
		2682	55114.7	-5.49	55280.6	55003.9
		2683	55117.9	-5.413	55286.2	55007.5
		2684	55121	-4.978	55291.6	55011
		2685	55124.2	-5.328	55296.1	55015.5
		2686	55127.4	-4.993	55299.8	55020.3
		2687	55130.4	-4.705	55303	55024.6
		2688	55133.4	-4.894	55306	55028
		2689	55136.4	-4.941	55308.8	55030.8
		2690	55139.3	-5.106	55310.3	55033.4
		2691	55141.8	-5.487	55310.3	55036.3
		2692	55144.1	-5.229	55310.3	55039.8
		2693	55146.2	-5.774	55310.3	55044
		2694	55148.3	-5.63	55310.3	55047.7
		2695	55150.5	-5.025	55310.3	55049.9
		2696	55152.7	-5.06	55310.3	55052.4
		2697	55155.1	-4.833	55310.3	55056.4
		2698	55157.6	-5.012	55310.3	55059.7
		2699	55160.1	-5.201	55310.3	55060
		2700	55162.8	-4.802	55310.3	55060
		2701	55165.5	-4.792	55310.3	55062.3
		2702	55168.4	-4.942	55310.4	55066.1
		2703	55171.4	-4.897	55311.2	55070
		2704	55174.6	-4.834	55311.9	55073.9
		2705	55177.9	-5.157	55312.6	55077.8
		2706	55181.3	-5.391	55313.7	55081.9
		2707	55184.6	-5.685	55315.4	55086.2
		2708	55187.9	-4.95	55317.5	55090.5
		2709	55191	-4.925	55319.3	55094.5
		2710	55194	-5.083	55321.1	55098
		2711	55197.1	-5.189	55322.8	55100.6
		2712	55200.2	-5.338	55324.7	55103.3
		2713	55203.5	-5.564	55326.9	55107
		2714	55206.8	-4.961	55329.3	55110.5
		2715	55210	-5.22	55332	55112.9
		2716	55213.1	-4.846	55334.5	55114.9
		2717	55216.3	-5.058	55336.7	55117.6
		2718	55219.5	-4.906	55338.7	55120.6
		2719	55222.6	-5.132	55340.7	55123.3
		2720	55225.8	-4.936	55342.7	55125.7
		2721	55229	-4.974	55344.6	55127.6
		2722	55232	-4.474	55346.5	55129.1
		2723	55234.9	-5.034	55348.5	55130.3
		2724	55237.8	-5.151	55350.9	55131.9
		2725	55241	-5.769	55353.8	55134.2
		2726	55244.4	-5.431	55357.7	55137.4
		2728	55251.1	-5.485	55365.1	55143.7
		2729	55254.4	-5.077	55369.9	55145.5
		2730	55257.8	-5.425	55373.9	55150.1
		2732	55264.7	-5.312	55376	55170.1
		2733	55268.1	-5.423	55379.6	55174.5
		2734	55271.1	-5.466	55384.8	55175.8
		2735	55274	-5.573	55388.5	55177.9
		2736	55276.6	-4.954	55390.1	55180.8
		2737	55279	-4.726	55390.5	55183.8
		2738	55281.2	-4.655	55390.5	55186.1
		2739	55283.6	-4.889	55390.5	55187.5
		2740	55285.9	-4.97	55390.5	55188.9
		2741	55288.2	-5.232	55390.5	55191
		2742	55290.7	-5.469	55390.5	55193.1
		2743	55294	-5.481	55392.4	55194.5
		2744	55297.9	-5.404	55397.5	55197
		2745	55302.2	-5.792	55403.6	55201.9
		2747	55311.8	-5.325	55415	55211.4
		2748	55316.9	-5.561	55420.4	55216.2
		2749	55322.3	-5.506	55425.4	55223.6
		2750	55327.5	-5.128	55431.1	55230.8
		2751	55332	-5.244	55438.3	55234.7
		2752	55335.9	-5.009	55445.5	55236.6
		2753	55339.4	-5.366	55451.3	55238.2
		2755	55346.2	-5.085	55464.5	55241
		2756	55349.5	-5.211	55472.2	55242.4
		2757	55352.8	-5.307	55479.2	55243.9
		2759	55359.6	-5.223	55493.2	55247.1
		2760	55363.2	-5.338	55500.7	55248.5
		2761	55366.5	-5.645	55508.3	55249.9
		2762	55369.8	-5.859	55516	55251.3
		2763	55373	-5.175	55523.7	55252.5
		2764	55376.3	-5.117	55531	55253.7
		2765	55379.6	-5.096	55537.7	55254.8
		2766	55382.9	-5.189	55545.2	55256.1
		2767	55386.2	-5.137	55554.5	55257.6
		2768	55389.5	-5.002	55564.8	55259.2
		2769	55392.9	-5.254	55574.7	55260.6
		2770	55396.2	-5.526	55583.4	55261.9
		2771	55399.5	-5.077	55590.6	55263.6
		2773	55406.1	-5.467	55605.8	55267.7
		2774	55409.5	-5.658	55614.9	55269.6
		2775	55413	-5.727	55624.3	55271
		2776	55416.6	-5.81	55633.1	55271.8
		2777	55420.1	-5.495	55640.5	55272.3
		2778	55423.5	-5.318	55648.2	55273.5
		2779	55426.9	-5.567	55657.7	55276.2
		2780	55430.2	-5.576	55667.2	55279

## Sheet: XT-5
	Speleothem name: XT-5	Depth (mm)	Age (a B.P.)	d18O (‰, VPDB)	d13C (‰, VPDB)	Age:97.5%-Quantile	Age:2.5%-Quantile
		21.5	53943.6	-10.651	-8.108	54282.2	53588.9
		21.6	53965.1	-10.226	-8.264	54297.4	53616.6
		21.7	53986.5	-10.085	-8.617	54312.5	53644.1
		21.8	54008.1	-10.169	-8.671	54327.7	53671.5
		21.9	54029.6	-10.143	-8.547	54343	53698.6
		22	54051.2	-9.777	-8.826	54358.3	53725.6
		22.1	54072.8	-10.735	-8.701	54373.7	53752.4
		22.2	54094.3	-10.511	-8.734	54389.2	53779
		22.3	54115.9	-10.923	-8.941	54404.8	53805.3
		22.4	54137.5	-10.234	-8.767	54420.5	53831.4
		22.5	54159.1	-10.236	-8.795	54436.4	53857.2
		22.6	54180.6	-10.275	-8.848	54452.5	53882.8
		22.7	54202.1	-10.036	-8.832	54468.7	53908.1
		22.8	54223.6	-10.007	-8.726	54485.2	53933.1
		22.9	54245	-10.011	-8.51	54501.8	53957.9
		23	54266.4	-10.183	-8.337	54518.7	53982.3
		23.1	54287.7	-10.27	-8.535	54535.9	54006.4
		23.2	54308.9	-10.426	-8.573	54553.3	54030.2
		23.3	54330.1	-10.29	-8.477	54571	54053.6
		23.4	54351.1	-10.146	-8.281	54589	54076.7
		23.5	54372.1	-9.997	-8.114	54607.3	54099.5
		23.6	54393	-9.377	-7.618	54626	54121.8
		23.7	54413.8	-9.619	-7.846	54644.9	54143.9
		23.8	54434.5	-9.777	-8.149	54664.2	54165.6
		23.9	54455.1	-9.535	-8.248	54683.8	54187
		24	54475.6	-10	-8.047	54703.7	54208.1
		24.1	54496.1	-10.209	-8.331	54723.8	54228.9
		24.2	54516.5	-10.057	-8.11	54744.2	54249.5
		24.3	54536.9	-10.342	-8.142	54764.9	54269.9
		24.4	54557.2	-10.383	-7.979	54785.8	54290.1
		24.5	54577.5	-9.905	-7.592	54806.9	54310.1
		24.6	54597.7	-9.49	-7.147	54828.2	54330
		24.7	54618	-9.461	-7.093	54849.7	54349.7
		24.8	54638.2	-8.885	-7.08	54871.4	54369.3
		24.9	54658.4	-8.809	-6.895	54893.2	54388.8
		25	54678.7	-8.852	-6.913	54915.2	54408.2
		25.1	54698.9	-9.053	-6.908	54937.4	54427.6
		25.2	54719.2	-8.907	-6.71	54959.7	54446.9
		25.3	54739.5	-8.897	-6.926	54982.1	54466.3
		25.4	54759.8	-8.885	-6.945	55004.5	54485.6
		25.5	54780.2	-8.789	-7.02	55027.1	54505
		25.6	54800.6	-8.513	-6.757	55049.8	54524.4
		25.7	54821.1	-8.852	-6.578	55072.5	54543.9
		25.8	54841.6	-8.907	-6.776	55095.4	54563.5
		25.9	54862.1	-8.934	-6.643	55118.3	54583.1
		26	54882.7	-8.764	-6.703	55141.4	54602.8
		26.1	54903.3	-8.881	-6.863	55164.6	54622.6
		26.2	54924	-8.6	-6.775	55187.9	54642.4
		26.3	54944.7	-8.837	-6.97	55211.3	54662.4
		26.4	54965.4	-8.925	-6.993	55234.9	54682.4
		26.5	54986.1	-9.059	-6.961	55258.6	54702.6
		26.6	55006.9	-9.561	-7.184	55282.5	54722.8
		26.7	55027.7	-9.672	-7.463	55306.6	54743.1
		26.8	55048.5	-10.432	-7.701	55330.9	54763.6
		26.9	55069.3	-9.907	-7.569	55355.4	54784.2
		27	55090.2	-10.342	-8.003	55380	54804.9
		27.1	55111	-10.247	-7.919	55404.9	54825.7
		27.2	55131.9	-10.069	-7.7	55429.9	54846.6
		27.3	55152.8	-10.047	-7.431	55455.3	54867.7
		27.4	55173.6	-9.825	-7.184	55480.8	54888.9
		27.5	55194.5	-9.851	-7.179	55506.6	54910.3
		27.6	55215.4	-9.92	-7.28	55532.6	54931.8
		27.7	55236.3	-9.85	-7.31	55558.8	54953.5
		27.8	55257.1	-9.809	-7.119	55585.2	54975.2
		27.9	55278	-9.593	-7.032	55611.6	54997.1
		28	55298.8	-9.21	-7.029	55638	55019.1
		28.1	55319.7	-9.173	-7.147	55664.4	55041.1
		28.2	55340.5	-9.239	-7.204	55690.7	55063.2
		28.3	55361.3	-9.53	-7.296	55716.8	55085.3
		28.4	55382.1	-9.553	-7.602	55742.7	55107.4
		28.5	55402.8	-9.865	-7.398	55768.3	55129.5
		28.6	55423.6	-9.614	-7.37	55793.6	55151.6
		28.7	55444.3	-9.707	-7.283	55818.4	55173.7
		28.8	55465	-10.176	-7.475	55842.8	55195.8
		28.9	55485.7	-10.039	-7.755	55866.6	55217.7
		29	55506.3	-10.164	-7.927	55889.9	55239.6
		29.1	55527	-10.077	-7.962	55912.5	55261.4
		29.2	55547.5	-10.084	-8.457	55934.4	55283.1
		29.3	55568.1	-10.344	-8.311	55955.6	55304.7
		29.4	55588.6	-10.252	-8.257	55975.9	55326.1
		29.5	55609.1	-10.184	-8.136	55995.3	55347.3
		29.6	55629.5	-10.546	-8.058	56013.8	55368.4
		29.7	55649.9	-10.753	-8.594	56031.5	55389.3
		29.8	55670.3	-10.691	-8.423	56048.3	55410
		29.9	55690.6	-10.503	-8.381	56064.5	55430.6
		30	55711	-10.173	-8.275	56080.1	55451
		30.1	55731.3	-10.178	-8.548	56095.2	55471.2
		30.2	55751.6	-10.487	-8.466	56109.8	55491.3
		30.3	55772	-10.715	-8.266	56124.1	55511.3
		30.4	55792.3	-10.456	-8.174	56138.2	55531.1
		30.5	55812.7	-10.304	-8.182	56152.1	55550.8
		30.6	55833.1	-10.465	-7.957	56165.9	55570.4
		30.7	55853.5	-10.254	-7.921	56179.7	55589.9
		30.8	55873.9	-10.075	-7.736	56193.6	55609.2
		30.9	55894.4	-9.769	-7.499	56207.7	55628.5
		31	55915	-9.721	-7.321	56222.1	55647.6
		31.1	55935.6	-9.547	-7.246	56236.8	55666.7
		31.2	55956.2	-9.359	-7.242	56252	55685.6
		31.3	55976.9	-9.403	-7.35	56267.7	55704.5
		31.4	55997.7	-9.624	-7.634	56284	55723.3
		31.5	56018.6	-9.574	-7.849	56301	55742
		31.6	56039.6	-9.401	-7.655	56318.8	55760.7
		31.7	56060.6	-8.864	-7.628	56337.3	55779.3
		31.8	56081.8	-9.743	-7.653	56356.6	55797.8
		31.9	56102.9	-9.855	-7.879	56376.5	55816.3
		32	56124.2	-9.354	-7.807	56397	55834.7
		32.1	56145.5	-9.086	-7.651	56418.1	55853.1
		32.2	56166.8	-9.208	-7.838	56439.8	55871.4
		32.3	56188.2	-9.24	-7.801	56462	55889.7
		32.4	56209.6	-9.463	-7.678	56484.6	55908
		32.5	56231	-9.212	-7.325	56507.7	55926.1
		32.6	56252.4	-9.272	-7.331	56531.1	55944.3
		32.7	56273.8	-9.563	-7.477	56554.9	55962.4
		32.8	56295.2	-9.727	-7.521	56579	55980.5
		32.9	56316.6	-10.06	-7.386	56603.4	55998.6
		33	56338	-10.068	-7.506	56628	56016.6
		33.1	56359.3	-9.574	-7.395	56652.8	56034.7
		33.2	56380.6	-9.272	-7.474	56677.7	56052.7
		33.3	56401.9	-9.263	-7.65	56702.7	56070.7
		33.4	56423.1	-9.385	-7.603	56727.8	56088.7
		33.6	56465.4	-9.651	-7.839	56778	56124.6
		33.7	56486.4	-9.292	-8.299	56803	56142.5
		33.8	56507.4	-9.449	-8.213	56828.1	56160.5
		33.9	56528.3	-10.159	-7.902	56853.1	56178.5
		34	56549.2	-9.723	-7.707	56878.1	56196.4
		34.1	56570	-10.574	-7.669	56903.1	56214.3
		34.2	56590.8	-10.474	-7.796	56928.1	56232.3
		34.3	56611.6	-10.247	-7.969	56953	56250.2
		34.4	56632.3	-10.26	-7.873	56977.9	56268.1
		34.5	56653.1	-10.067	-8.074	57002.8	56286
		34.6	56673.8	-9.749	-8.14	57027.7	56303.9
		34.7	56694.6	-9.187	-8.255	57052.5	56321.8
		34.8	56715.3	-9.338	-8.135	57077.3	56339.7
		34.9	56736.1	-9.8	-7.659	57102.1	56357.6
		35	56756.8	-10.038	-8.028	57126.8	56375.5
		35.1	56777.6	-10.12	-8.055	57151.5	56393.4
		35.2	56798.5	-10.292	-8.232	57176.2	56411.3
		35.3	56819.3	-10.626	-8.644	57200.9	56429.2
		35.4	56840.2	-10.625	-8.64	57225.5	56447.1
		35.5	56861.1	-11.307	-8.739	57250.1	56464.9
		35.6	56882.1	-11.305	-8.823	57274.7	56482.8
		35.7	56903.2	-11.211	-8.862	57299.2	56500.7
		35.8	56924.3	-11.436	-8.734	57323.7	56518.5
		35.9	56945.4	-10.993	-8.28	57348.2	56536.3
		36	56966.5	-10.974	-8.343	57372.7	56554.2
		36.1	56987.7	-10.855	-8.304	57397.2	56572
		36.2	57009	-10.5	-7.994	57421.6	56589.7
		36.3	57030.2	-10.375	-7.977	57446	56607.5
		36.4	57051.5	-10.393	-8.152	57470.5	56625.3
		36.5	57072.8	-10.435	-8.255	57494.9	56643
		36.7	57115.4	-10.524	-8.036	57543.8	56678.3
		36.8	57136.8	-10.287	-8.32	57568.2	56695.9
		36.9	57158.1	-10.214	-8.21	57592.7	56713.5
		37	57179.4	-10.516	-8.233	57617.1	56731
		37.1	57200.8	-10.236	-8.217	57641.6	56748.5
		37.2	57222.1	-10.393	-8.228	57666.1	56765.9
		37.3	57243.4	-10.482	-8.421	57690.7	56783.3
		37.4	57264.7	-10.307	-8.334	57715.2	56800.7
		37.5	57286	-10.497	-8.22	57739.8	56818
		37.6	57307.3	-10.367	-8.48	57764.4	56835.2
		37.7	57328.6	-10.537	-8.228	57789.1	56852.4
		37.8	57349.8	-10.718	-8.181	57813.8	56869.5
		37.9	57371	-10.789	-8.255	57838.5	56886.6
		38	57392.2	-10.675	-8.171	57863.3	56903.7

## Sheet: BT-1
	Speleothem name: BT-1	Depth (mm)	Age (a B.P.)	d18O (‰, VPDB)	Age:97.5%-Quantile	Age:2.5%-Quantile
		1411	54434.8	-4.317	54627.8	54222.8
		1411.1	54436.9	-4.524	54629.6	54225.3
		1411.2	54439	-4.505	54631.4	54227.7
		1411.3	54441.1	-4.499	54633.1	54230.1
		1411.4	54443.2	-4.078	54634.9	54232.5
		1411.5	54445.3	-4.076	54636.7	54235
		1411.6	54447.4	-3.863	54638.5	54237.4
		1411.7	54449.5	-4.099	54640.3	54239.8
		1411.8	54451.6	-4.462	54642.1	54242.2
		1411.9	54453.7	-4.365	54643.9	54244.6
		1412	54455.8	-4.678	54645.7	54247.1
		1412.1	54457.9	-5.053	54647.5	54249.5
		1412.2	54460	-5.24	54649.3	54251.9
		1412.3	54462.1	-5.038	54651.1	54254.3
		1412.4	54464.1	-4.977	54653	54256.7
		1412.5	54466.2	-4.481	54654.8	54259.1
		1412.6	54468.3	-4.175	54656.6	54261.5
		1412.7	54470.3	-3.783	54658.4	54263.9
		1412.8	54472.4	-3.669	54660.2	54266.3
		1412.9	54474.5	-4.094	54662.1	54268.7
		1413	54476.5	-3.967	54663.9	54271.1
		1413.1	54478.6	-4.079	54665.7	54273.5
		1413.2	54480.6	-4.196	54667.5	54275.9
		1413.3	54482.6	-3.897	54669.3	54278.3
		1413.4	54484.7	-4.112	54671.1	54280.7
		1413.5	54486.7	-4.411	54672.9	54283.1
		1413.6	54488.7	-5.05	54674.7	54285.4
		1413.7	54490.7	-4.815	54676.5	54287.8
		1413.8	54492.8	-4.47	54678.3	54290.2
		1413.9	54494.8	-4.152	54680.1	54292.6
		1414	54496.8	-4.103	54681.9	54294.9
		1414.1	54498.8	-4.209	54683.7	54297.3
		1414.2	54500.8	-4.416	54685.5	54299.7
		1414.3	54502.8	-4.796	54687.3	54302
		1414.4	54504.8	-4.95	54689.1	54304.4
		1414.5	54506.8	-4.988	54690.9	54306.8
		1414.6	54508.9	-5.578	54692.7	54309.1
		1414.7	54510.9	-4.457	54694.5	54311.5
		1414.8	54512.9	-4.451	54696.3	54313.9
		1414.9	54514.9	-4.337	54698.1	54316.3
		1415	54516.9	-4.334	54699.9	54318.6
		1415.1	54519	-4.557	54701.7	54321
		1415.2	54521	-4.237	54703.5	54323.4
		1415.3	54523.1	-4.299	54705.3	54325.7
		1415.4	54525.1	-4.113	54707.1	54328.1
		1415.5	54527.1	-4.469	54708.9	54330.5
		1415.6	54529.2	-4.345	54710.7	54332.9
		1415.7	54531.2	-4.398	54712.5	54335.2
		1415.8	54533.3	-4.435	54714.3	54337.6
		1415.9	54535.4	-4.307	54716.1	54340
		1416	54537.4	-4.424	54717.9	54342.4
		1416.1	54539.5	-4.454	54719.7	54344.7
		1416.2	54541.6	-4.34	54721.5	54347.1
		1416.3	54543.7	-4.545	54723.3	54349.5
		1416.4	54545.8	-4.805	54725.1	54351.9
		1416.5	54547.8	-5.043	54726.9	54354.2
		1416.6	54549.9	-5.202	54728.7	54356.6
		1416.7	54552	-4.969	54730.6	54359
		1416.8	54554.1	-5.359	54732.4	54361.4
		1416.9	54556.2	-5.259	54734.2	54363.7
		1417	54558.3	-5.31	54736	54366.1
		1417.1	54560.5	-5.05	54737.8	54368.5
		1417.2	54562.6	-5.304	54739.6	54370.9
		1417.3	54564.7	-5.245	54741.4	54373.2
		1417.4	54566.8	-5.07	54743.2	54375.6
		1417.5	54568.9	-5.117	54745	54378
		1417.6	54571.1	-5.104	54746.8	54380.4
		1417.7	54573.2	-5.238	54748.6	54382.7
		1417.8	54575.3	-6.121	54750.5	54385.1
		1417.9	54577.5	-6.568	54752.3	54387.5
		1418	54579.6	-6.969	54754.1	54389.9
		1418.1	54581.7	-7.708	54755.9	54392.2
		1418.2	54583.8	-7.799	54757.7	54394.6
		1418.3	54586	-8.03	54759.5	54397
		1418.4	54588.1	-7.984	54761.3	54399.4
		1418.5	54590.2	-7.763	54763.1	54401.7
		1418.6	54592.3	-7.691	54764.9	54404.1
		1418.7	54594.4	-7.898	54766.7	54406.5
		1418.8	54596.5	-7.826	54768.5	54408.9
		1418.9	54598.6	-7.819	54770.3	54411.2
		1419	54600.7	-8.034	54772.1	54413.6
		1419.1	54602.8	-7.918	54774	54416
		1419.2	54604.9	-7.414	54775.8	54418.4
		1419.3	54607	-7.278	54777.6	54420.7
		1419.5	54611.1	-7.578	54781.2	54425.5
		1419.6	54613.2	-8.19	54783	54427.9
		1419.7	54615.3	-8.039	54784.8	54430.2
		1419.8	54617.3	-8.267	54786.7	54432.6
		1419.9	54619.4	-8.554	54788.5	54435
		1420	54621.5	-8.735	54790.3	54437.4
		1420.1	54623.5	-8.664	54792.2	54439.7
		1420.2	54625.6	-8.61	54794.1	54442.1
		1420.3	54627.7	-8.181	54796	54444.5
		1420.4	54629.8	-8.313	54797.9	54446.9
		1420.5	54631.9	-8.3	54799.8	54449.2
		1420.6	54634	-8.229	54801.7	54451.6
		1420.7	54636.1	-8.396	54803.7	54454
		1420.8	54638.2	-8.443	54805.7	54456.4
		1420.9	54640.3	-8.407	54807.7	54458.7
		1421	54642.4	-8.869	54809.7	54461.1
		1421.1	54644.6	-9.12	54811.7	54463.5
		1421.2	54646.7	-8.641	54813.8	54465.8
		1421.3	54648.9	-8.585	54815.9	54468.2
		1421.4	54651	-8.352	54818	54470.6
		1421.5	54653.2	-8.523	54820.1	54473
		1421.6	54655.4	-7.949	54822.2	54475.3
		1421.7	54657.6	-8.14	54824.3	54477.7
		1421.8	54659.8	-8.615	54826.5	54480.1
		1421.9	54662	-8.327	54828.6	54482.5
		1422	54664.2	-8.152	54830.7	54484.8
		1422.1	54666.4	-8.198	54832.9	54487.2
		1422.2	54668.6	-8.112	54835	54489.6
		1422.3	54670.8	-7.806	54837.1	54492
		1422.4	54673	-7.718	54839.2	54494.4
		1422.5	54675.2	-7.298	54841.3	54496.8
		1422.6	54677.4	-7.519	54843.4	54499.2
		1422.7	54679.6	-7.185	54845.4	54501.6
		1422.8	54681.8	-7.122	54847.5	54504
		1422.9	54683.9	-7.216	54849.5	54506.4
		1423	54686.1	-7.129	54851.5	54508.8
		1423.1	54688.3	-6.828	54853.4	54511.2
		1423.2	54690.5	-6.203	54855.3	54513.7
		1423.3	54692.7	-5.947	54857.2	54516.1
		1423.4	54694.8	-6.192	54859.1	54518.5
		1423.5	54697	-6.114	54860.9	54521
		1423.6	54699.2	-6.766	54862.8	54523.4
		1423.7	54701.3	-6.077	54864.6	54525.9
		1423.8	54703.5	-6.153	54866.4	54528.3
		1423.9	54705.6	-6.011	54868.1	54530.8
		1424	54707.8	-5.858	54869.9	54533.3
		1424.1	54709.9	-5.921	54871.7	54535.8
		1424.2	54712.1	-6.201	54873.4	54538.3
		1424.3	54714.2	-6.243	54875.2	54540.8
		1424.4	54716.3	-6.288	54876.9	54543.3
		1424.5	54718.5	-6.202	54878.7	54545.8
		1424.6	54720.6	-6.045	54880.4	54548.4
		1424.7	54722.7	-5.842	54882.2	54550.9
		1424.8	54724.9	-5.959	54883.9	54553.4
		1424.9	54727	-5.882	54885.7	54556
		1425	54729.1	-5.905	54887.5	54558.6
		1425.1	54731.3	-5.749	54889.3	54561.1
		1425.2	54733.4	-5.996	54891.1	54563.7
		1425.3	54735.5	-5.926	54892.9	54566.3
		1425.4	54737.6	-5.961	54894.7	54568.9
		1425.5	54739.8	-6.083	54896.5	54571.5
		1425.6	54741.9	-6.007	54898.4	54574.1
		1425.7	54744	-6.1	54900.2	54576.7
		1425.8	54746.2	-6.116	54902.1	54579.3
		1425.9	54748.3	-6.072	54904	54581.9
		1426	54750.4	-6.029	54905.8	54584.5
		1426.1	54752.5	-5.948	54907.7	54587.1
		1426.2	54754.6	-5.662	54909.6	54589.6
		1426.3	54756.8	-5.446	54911.5	54592.2
		1426.4	54758.9	-5.467	54913.4	54594.8
		1426.5	54761	-5.472	54915.3	54597.3
		1426.6	54763.1	-5.554	54917.2	54599.8
		1426.7	54765.2	-5.576	54919.1	54602.3
		1426.8	54767.3	-5.648	54921.1	54604.8
		1426.9	54769.4	-5.596	54923	54607.3
		1427	54771.5	-5.782	54924.9	54609.7
		1427.1	54773.6	-5.594	54926.8	54612.2
		1427.2	54775.7	-5.6	54928.7	54614.6
		1427.3	54777.8	-5.601	54930.7	54617
		1427.4	54779.8	-5.877	54932.6	54619.3
		1427.6	54784	-5.883	54936.4	54624
		1427.7	54786.1	-5.642	54938.4	54626.3
		1427.8	54788.2	-5.649	54940.3	54628.6
		1427.9	54790.2	-5.451	54942.2	54630.9
		1428	54792.3	-5.429	54944.2	54633.1
		1428.1	54794.4	-5.401	54946.1	54635.4
		1428.2	54796.4	-5.588	54948	54637.6
		1428.3	54798.5	-5.72	54950	54639.8
		1428.4	54800.5	-5.948	54951.9	54642
		1428.5	54802.6	-5.665	54953.8	54644.2
		1428.6	54804.7	-5.905	54955.8	54646.4
		1428.7	54806.7	-5.837	54957.7	54648.6
		1428.8	54808.8	-5.861	54959.6	54650.8
		1428.9	54810.8	-5.898	54961.6	54653
		1429	54812.9	-5.648	54963.5	54655.1
		1429.1	54814.9	-5.51	54965.4	54657.3
		1429.2	54817	-5.46	54967.3	54659.5
		1429.3	54819	-5.474	54969.3	54661.6
		1429.4	54821	-5.545	54971.2	54663.8
		1429.5	54823.1	-5.375	54973.1	54665.9
		1429.6	54825.1	-5.327	54975.1	54668.1
		1429.7	54827.2	-5.292	54977	54670.2
		1429.8	54829.2	-5.24	54978.9	54672.4
		1429.9	54831.2	-5.294	54980.9	54674.5
		1430	54833.3	-5.342	54982.8	54676.7
		1430.1	54835.3	-5.379	54984.7	54678.8
		1430.2	54837.4	-5.463	54986.6	54681
		1430.3	54839.4	-5.511	54988.6	54683.1
		1430.4	54841.4	-5.434	54990.5	54685.3
		1430.5	54843.5	-5.474	54992.4	54687.4
		1430.6	54845.5	-5.494	54994.4	54689.6
		1430.7	54847.5	-5.307	54996.3	54691.8
		1430.8	54849.6	-5.088	54998.2	54693.9
		1430.9	54851.6	-4.908	55000.1	54696.1
		1431	54853.6	-4.738	55002.1	54698.3
		1431.1	54855.7	-4.827	55004	54700.5
		1431.2	54857.7	-4.721	55005.9	54702.7
		1431.3	54859.7	-4.811	55007.9	54704.8
		1431.4	54861.8	-4.7	55009.8	54707
		1431.5	54863.8	-4.723	55011.7	54709.3
		1431.6	54865.8	-4.882	55013.6	54711.5
		1431.7	54867.9	-5.003	55015.6	54713.7
		1431.8	54869.9	-5.088	55017.5	54715.9
		1431.9	54871.9	-5.034	55019.4	54718.1
		1432	54874	-4.987	55021.4	54720.4
		1432.1	54876	-5.024	55023.3	54722.6
		1432.2	54878	-4.802	55025.2	54724.9
		1432.3	54880.1	-4.724	55027.1	54727.1
		1432.4	54882.1	-4.881	55029.1	54729.4
		1432.5	54884.2	-4.839	55031	54731.7
		1432.6	54886.2	-4.866	55032.9	54734
		1432.7	54888.2	-4.824	55034.9	54736.2
		1432.8	54890.3	-4.753	55036.8	54738.5
		1432.9	54892.3	-4.752	55038.7	54740.8
		1433	54894.4	-5.006	55040.7	54743.2
		1433.1	54896.4	-5.097	55042.6	54745.5
		1433.2	54898.4	-5.199	55044.5	54747.8
		1433.3	54900.5	-5.092	55046.5	54750.1
		1433.4	54902.5	-5.046	55048.4	54752.5
		1433.5	54904.6	-4.786	55050.3	54754.8
		1433.6	54906.6	-4.898	55052.3	54757.2
		1433.7	54908.7	-4.784	55054.2	54759.6
		1433.8	54910.7	-5.22512	55056.2	54761.9
		1433.9	54912.8	-5.2236	55058.1	54764.3
		1434	54914.8	-5.47882	55060	54766.7
		1434.1	54916.9	-4.95839	55062	54769.1
		1434.2	54918.9	-5.26956	55063.9	54771.4
		1434.4	54923	-5.21529	55067.7	54776.2
		1434.5	54925.1	-5.35514	55069.7	54778.6
		1434.7	54929.2	-5.15744	55073.5	54783.4
		1434.8	54931.3	-5.38118	55075.4	54785.8
		1434.9	54933.4	-5.37687	55077.3	54788.2
		1435	54935.4	-5.39923	55079.3	54790.6
		1435.1	54937.5	-5.5107	55081.2	54793
		1435.2	54939.6	-5.547	55083.1	54795.4
		1435.3	54941.7	-5.45404	55085	54797.8
		1435.4	54943.8	-5.64359	55086.9	54800.2
		1435.5	54945.9	-5.53216	55088.8	54802.6
		1435.6	54947.9	-5.61898	55090.7	54805
		1435.7	54950	-5.57151	55092.5	54807.4
		1435.8	54952.1	-5.51453	55094.4	54809.8
		1435.9	54954.2	-5.54218	55096.3	54812.2
		1436	54956.3	-5.62215	55098.2	54814.6
		1436.1	54958.4	-5.61053	55100.1	54817
		1436.2	54960.5	-5.67879	55102	54819.4
		1436.3	54962.5	-5.48706	55103.8	54821.8
		1436.4	54964.6	-5.78676	55105.7	54824.2
		1436.5	54966.7	-5.54736	55107.6	54826.6
		1436.6	54968.8	-5.60663	55109.4	54829
		1436.7	54970.8	-5.82009	55111.3	54831.4
		1436.8	54972.9	-5.52242	55113.2	54833.8
		1436.9	54974.9	-5.53296	55115	54836.2
		1437	54977	-5.55318	55116.9	54838.6
		1437.1	54979	-5.55244	55118.8	54841
		1437.2	54981.1	-5.4617	55120.6	54843.4
		1437.3	54983.1	-5.52332	55122.5	54845.8
		1437.4	54985.1	-5.44876	55124.4	54848.2
		1437.5	54987.2	-5.48171	55126.2	54850.6
		1437.6	54989.2	-5.40838	55128.1	54853
		1437.7	54991.2	-5.4863	55130	54855.4
		1437.8	54993.2	-5.61533	55131.8	54857.7
		1437.9	54995.2	-5.70606	55133.7	54860.1
		1438	54997.2	-5.65902	55135.6	54862.5
		1438.1	54999.2	-5.49981	55137.5	54864.9
		1438.2	55001.2	-5.56785	55139.3	54867.3
		1438.3	55003.2	-5.37106	55141.2	54869.7
		1438.4	55005.2	-5.31946	55143.1	54872
		1438.5	55007.2	-5.17928	55145	54874.4
		1438.6	55009.2	-5.10991	55146.9	54876.8
		1438.7	55011.2	-5.22516	55148.9	54879.1
		1438.8	55013.1	-5.2776	55150.8	54881.5
		1438.9	55015.1	-5.08341	55152.7	54883.9
		1439	55017.1	-5.16158	55154.7	54886.2
		1439.1	55019.1	-5.29159	55156.6	54888.6
		1439.2	55021.1	-5.27925	55158.6	54890.9
		1439.3	55023.1	-5.38251	55160.6	54893.3
		1439.4	55025.1	-5.23371	55162.5	54895.6
		1439.5	55027	-5.36608	55164.5	54897.9
		1439.6	55029	-5.38937	55166.5	54900.3
		1439.7	55031	-5.37993	55168.5	54902.6
		1439.8	55033	-5.42763	55170.5	54904.9
		1439.9	55035	-5.01717	55172.6	54907.2
		1440	55037	-4.68235	55174.6	54909.6
		1440.1	55039	-4.80424	55176.6	54911.9
		1440.2	55040.9	-4.8994	55178.6	54914.2
		1440.3	55042.9	-4.75588	55180.6	54916.5
		1440.4	55044.9	-4.61609	55182.7	54918.8
		1440.5	55046.9	-4.63829	55184.7	54921.2
		1440.6	55048.9	-4.5926	55186.7	54923.5
		1440.7	55050.9	-4.48796	55188.8	54925.8
		1440.8	55052.9	-4.3794	55190.8	54928.1
		1440.9	55054.9	-4.32077	55192.8	54930.4
		1441	55056.9	-4.30305	55194.9	54932.7
		1441.1	55058.9	-4.28227	55196.9	54935
		1441.2	55060.9	-4.48667	55198.9	54937.3
		1441.3	55062.9	-4.44045	55200.9	54939.6
		1441.4	55065	-4.49415	55203	54941.9
		1441.5	55067	-4.5804	55205	54944.2
		1441.6	55069	-4.57441	55207	54946.5
		1441.7	55071	-4.86604	55209	54948.8
		1441.8	55073	-5.05856	55210.9	54951.1
		1441.9	55075.1	-4.94983	55212.9	54953.5
		1442	55077.1	-4.74497	55214.9	54955.8
		1442.1	55079.1	-4.60729	55216.8	54958.1
		1442.2	55081.2	-4.934	55218.8	54960.4
		1442.3	55083.2	-4.7713	55220.7	54962.7
		1442.4	55085.3	-4.76608	55222.6	54965
		1442.5	55087.3	-4.59368	55224.5	54967.3
		1442.6	55089.4	-4.4063	55226.3	54969.6
		1442.7	55091.4	-4.8884	55228.2	54971.9
		1442.8	55093.5	-4.71887	55230	54974.2
		1442.9	55095.6	-4.73172	55231.8	54976.5
		1443	55097.6	-4.76675	55233.6	54978.9
		1443.1	55099.7	-4.67338	55235.3	54981.2
		1443.2	55101.8	-4.69607	55237.1	54983.5
		1443.3	55103.9	-4.69342	55238.8	54985.8
		1443.4	55106	-4.78074	55240.5	54988.1
		1443.5	55108.1	-4.39494	55242.2	54990.5
		1443.6	55110.1	-4.5054	55243.8	54992.8
		1443.7	55112.2	-4.50255	55245.5	54995.1
		1443.8	55114.3	-4.77334	55247.1	54997.5
		1443.9	55116.4	-4.88074	55248.8	54999.8
		1444	55118.5	-4.81533	55250.5	55002.2
		1444.1	55120.6	-5.15856	55252.1	55004.5
		1444.2	55122.6	-5.03865	55253.8	55006.9
		1444.3	55124.7	-4.86259	55255.4	55009.3
		1444.4	55126.8	-4.86391	55257.1	55011.6
		1444.5	55128.8	-4.94148	55258.8	55014
		1444.6	55130.9	-4.80754	55260.5	55016.4
		1444.7	55132.9	-4.9697	55262.2	55018.8
		1444.8	55134.9	-5.05745	55264	55021.2
		1444.9	55137	-4.98709	55265.8	55023.6
		1445	55139	-5.02835	55267.6	55026
		1445.1	55141	-5.16986	55269.4	55028.4
		1445.2	55143	-5.39497	55271.2	55030.9
		1445.3	55145	-5.52625	55273.1	55033.3
		1445.4	55146.9	-5.49508	55275	55035.8
		1445.5	55148.9	-5.53648	55276.9	55038.2
		1445.6	55150.9	-5.41863	55278.9	55040.7
		1445.7	55152.8	-5.42219	55280.8	55043.1
		1445.8	55154.8	-5.26881	55282.8	55045.6
		1445.9	55156.7	-4.76703	55284.7	55048
		1446	55158.7	-4.86092	55286.7	55050.5
		1446.1	55160.7	-4.77714	55288.7	55053
		1446.2	55162.6	-4.5938	55290.6	55055.4
		1446.3	55164.6	-4.54068	55292.6	55057.8
		1446.4	55166.5	-4.40863	55294.6	55060.3
		1446.5	55168.5	-4.42827	55296.5	55062.7
		1446.6	55170.5	-4.39325	55298.5	55065.1
		1446.7	55172.5	-4.29121	55300.4	55067.5
		1446.8	55174.5	-4.11497	55302.3	55069.9
		1446.9	55176.5	-4.27824	55304.2	55072.3
		1447	55178.5	-4.1632	55306	55074.7
		1447.1	55180.5	-4.11823	55307.9	55077.1
		1447.2	55182.6	-4.19837	55309.7	55079.4
		1447.3	55184.6	-3.99058	55311.5	55081.7
		1447.4	55186.7	-4.19216	55313.3	55084
		1447.5	55188.7	-4.20958	55315	55086.4
		1447.6	55190.8	-4.05581	55316.8	55088.6
		1447.7	55192.9	-4.18443	55318.5	55090.9
		1447.8	55195	-4.10327	55320.3	55093.2
		1447.9	55197.1	-4.20523	55322	55095.5
		1448	55199.2	-4.22628	55323.7	55097.7
		1448.1	55201.3	-4.31875	55325.4	55099.9
		1448.2	55203.4	-4.25332	55327.1	55102.2
		1448.3	55205.5	-4.46845	55328.8	55104.4
		1448.4	55207.6	-4.6249	55330.6	55106.6
		1448.5	55209.7	-4.74627	55332.3	55108.8
		1448.6	55211.8	-4.79299	55334	55111
		1448.7	55213.9	-4.76427	55335.8	55113.2
		1448.8	55216	-4.74019	55337.5	55115.4
		1448.9	55218.2	-4.68944	55339.3	55117.6
		1449	55220.3	-4.65469	55341.1	55119.8
		1449.1	55222.3	-4.67227	55342.9	55122
		1449.2	55224.4	-4.72229	55344.7	55124.1
		1449.3	55226.5	-4.84314	55346.6	55126.3
		1449.4	55228.6	-5.03573	55348.4	55128.5
		1449.5	55230.7	-4.96865	55350.3	55130.6
		1449.6	55232.8	-5.34425	55352.2	55132.8
		1449.7	55234.8	-5.28861	55354.1	55134.9
		1449.8	55236.9	-5.10813	55356	55137.1
		1449.9	55239	-5.3234	55357.9	55139.3
		1450	55241	-5.40264	55359.9	55141.4
		1450.1	55243.1	-5.43135	55361.8	55143.6
		1450.2	55245.2	-5.42368	55363.8	55145.7
		1450.3	55247.2	-5.30854	55365.7	55147.9
		1450.4	55249.3	-5.25588	55367.7	55150
		1450.5	55251.3	-5.23735	55369.6	55152.2
		1450.6	55253.4	-5.22379	55371.6	55154.4
		1450.7	55255.4	-5.35028	55373.5	55156.5
		1450.8	55257.5	-5.36959	55375.5	55158.7
		1450.9	55259.5	-5.30431	55377.4	55160.9
		1451	55261.6	-5.13824	55379.4	55163
		1451.1	55263.6	-5.46519	55381.3	55165.2
		1451.2	55265.6	-5.44701	55383.2	55167.4
		1451.3	55267.7	-5.37903	55385.2	55169.6
		1451.4	55269.7	-5.83277	55387.1	55171.8
		1451.5	55271.8	-5.48461	55389	55173.9
		1451.6	55273.8	-5.77854	55390.9	55176.1
		1451.7	55275.8	-5.69342	55392.8	55178.3
		1451.8	55277.9	-5.1636	55394.7	55180.5
		1451.9	55279.9	-5.16208	55396.6	55182.7
		1452	55281.9	-5.25452	55398.5	55184.8
		1452.1	55284	-5.39559	55400.4	55187
		1452.2	55286	-5.85158	55402.3	55189.2
		1452.3	55288.1	-5.67057	55404.2	55191.3
		1452.4	55290.1	-5.247	55406.1	55193.5
		1452.5	55292.1	-5.4095	55408	55195.6
		1452.6	55294.2	-5.17466	55409.9	55197.7
		1452.7	55296.2	-4.91949	55411.8	55199.8
		1452.8	55298.3	-4.41273	55413.7	55201.9
		1452.9	55300.3	-4.64092	55415.5	55204
		1453	55302.3	-4.69437	55417.4	55206.1
		1453.1	55304.4	-5.17641	55419.3	55208.2
		1453.2	55306.4	-5.34745	55421.2	55210.2
		1453.3	55308.5	-5.5613	55423.1	55212.3
		1453.4	55310.5	-5.54892	55425	55214.3
		1453.5	55312.6	-5.56169	55426.8	55216.4
		1453.6	55314.6	-5.54282	55428.7	55218.4
		1453.7	55316.7	-5.38771	55430.6	55220.4
		1453.8	55318.7	-5.42133	55432.5	55222.4
		1453.9	55320.7	-5.50532	55434.4	55224.4
		1454	55322.8	-5.4635	55436.3	55226.4
		1454.1	55324.8	-5.57925	55438.2	55228.4
		1454.2	55326.8	-5.84462	55440.1	55230.4
		1454.3	55328.8	-5.7825	55442	55232.4
		1454.4	55330.9	-6.01117	55443.9	55234.4
		1454.5	55332.9	-6.00887	55445.8	55236.5
		1454.6	55334.9	-5.81641	55447.7	55238.5
		1454.7	55336.9	-6.38626	55449.6	55240.5
		1454.8	55338.8	-6.15224	55451.6	55242.5
		1454.9	55340.8	-6.7879	55453.5	55244.6
		1455	55342.8	-6.50791	55455.4	55246.7
		1455.1	55344.8	-6.5937	55457.4	55248.7
		1455.2	55346.7	-7.06212	55459.3	55250.8
		1455.3	55348.7	-6.53051	55461.2	55252.9
		1455.4	55350.6	-6.71248	55463.2	55255
		1455.5	55352.6	-6.81294	55465.1	55257.1
		1455.6	55354.5	-7.10326	55467.1	55259.2
		1455.7	55356.4	-7.17584	55469	55261.4
		1455.8	55358.3	-7.7058	55471	55263.5
		1455.9	55360.3	-8.10135	55472.9	55265.6
		1456	55362.2	-8.54282	55474.9	55267.8
		1456.1	55364.1	-8.63833	55476.8	55270
		1456.2	55366	-8.76698	55478.8	55272.1
		1456.4	55369.9	-9.02154	55482.7	55276.5
		1456.5	55371.8	-9.10174	55484.6	55278.6
		1456.7	55375.7	-8.39803	55488.5	55283
		1456.8	55377.6	-8.32897	55490.5	55285.2
		1456.9	55379.6	-8.39867	55492.4	55287.3
		1457	55381.6	-8.44758	55494.3	55289.5
		1457.1	55383.5	-8.53208	55496.2	55291.7
		1457.2	55385.5	-8.39337	55498.2	55293.9
		1457.3	55387.5	-8.08015	55500.1	55296
		1457.4	55389.5	-7.62241	55502	55298.2
		1457.6	55393.5	-7.5398	55505.8	55302.5
		1457.7	55395.5	-7.32841	55507.7	55304.7
		1457.8	55397.5	-7.50324	55509.7	55306.8
		1457.9	55399.5	-7.47773	55511.6	55309
		1458	55401.6	-7.46717	55513.5	55311.1
		1458.1	55403.6	-7.72215	55515.5	55313.3
		1458.2	55405.7	-7.68046	55517.5	55315.4
		1458.3	55407.7	-7.68194	55519.4	55317.5
		1458.4	55409.8	-7.57297	55521.4	55319.7
		1458.5	55411.8	-7.59985	55523.4	55321.8
		1458.6	55413.9	-7.63502	55525.4	55323.9
		1458.7	55416	-7.76905	55527.5	55326
		1458.9	55420.1	-8.01531	55531.6	55330.2
		1459	55422.2	-7.99977	55533.7	55332.3
		1459.1	55424.3	-8.23436	55535.9	55334.4
		1459.2	55426.3	-8.1783	55538	55336.5
		1459.3	55428.4	-8.06925	55540.2	55338.5
		1459.4	55430.5	-7.95982	55542.4	55340.6
		1459.5	55432.6	-7.71019	55544.5	55342.6
		1459.7	55436.8	-8.31921	55549	55346.7
		1459.8	55438.9	-8.33525	55551.2	55348.8
		1459.9	55441	-8.26514	55553.4	55350.8
		1460	55443.1	-7.94479	55555.6	55352.8
		1460.1	55445.2	-7.83645	55557.8	55354.9
		1460.2	55447.3	-8.21684	55560	55356.9
		1460.3	55449.5	-8.84483	55562.2	55358.9
		1460.4	55451.6	-9.13351	55564.3	55361
		1460.5	55453.7	-9.0677	55566.5	55363
		1460.6	55455.8	-8.78983	55568.6	55365
		1460.7	55457.9	-8.29967	55570.7	55367
		1460.9	55462.2	-7.82901	55574.8	55371.1
		1461	55464.3	-7.81979	55576.8	55373.1
		1461.1	55466.5	-7.42112	55578.8	55375.1
		1461.2	55468.6	-7.08908	55580.8	55377.1
		1461.3	55470.7	-7.08105	55582.7	55379.2
		1461.4	55472.9	-6.74391	55584.6	55381.2
		1461.5	55475	-6.64388	55586.4	55383.2
		1461.6	55477.2	-6.63863	55588.3	55385.3
		1461.7	55479.3	-6.70658	55590.1	55387.3
		1461.8	55481.5	-6.84735	55591.9	55389.3
		1461.9	55483.6	-6.96552	55593.8	55391.3
		1462	55485.8	-7.07983	55595.6	55393.4
		1462.1	55488	-7.2953	55597.4	55395.4
		1462.2	55490.1	-7.42008	55599.2	55397.4
		1462.4	55494.5	-7.68161	55602.9	55401.4
		1462.5	55496.6	-7.78707	55604.8	55403.4
		1462.6	55498.8	-7.67867	55606.7	55405.4
		1462.7	55501	-7.65129	55608.6	55407.4
		1462.9	55505.4	-8.08438	55612.6	55411.3
		1463	55507.6	-7.92917	55614.6	55413.3
		1463.1	55509.8	-7.9963	55616.7	55415.3
		1463.2	55512	-7.96364	55618.8	55417.2
		1463.3	55514.2	-7.92907	55620.9	55419.1
		1463.4	55516.4	-7.70376	55623.1	55421.1
		1463.5	55518.7	-7.32064	55625.3	55423
		1463.6	55520.9	-7.08531	55627.5	55424.9
		1463.7	55523.1	-7.02988	55629.7	55426.9
		1463.8	55525.3	-6.93611	55632	55428.8
		1463.9	55527.5	-6.64831	55634.3	55430.7
		1464	55529.7	-6.42387	55636.5	55432.6
		1464.1	55531.9	-6.31475	55638.8	55434.6
		1464.2	55534.1	-6.09861	55641.1	55436.5
		1464.3	55536.3	-6.0762	55643.4	55438.4
		1464.4	55538.4	-6.25323	55645.7	55440.3
		1464.5	55540.6	-6.16891	55648	55442.3
		1464.6	55542.8	-6.28861	55650.3	55444.2
		1464.7	55544.9	-6.45865	55652.5	55446.2
		1464.8	55547	-6.5481	55654.7	55448.1
		1464.9	55549.2	-6.73007	55657	55450.1
		1465	55551.3	-6.4069	55659.2	55452.1
		1465.1	55553.3	-6.12876	55661.3	55454
		1465.2	55555.4	-6.29902	55663.4	55456
		1465.3	55557.5	-6.18256	55665.6	55458
		1465.4	55559.5	-6.20607	55667.6	55460
		1465.5	55561.6	-6.05012	55669.7	55462
		1465.6	55563.6	-5.90917	55671.8	55464.1
		1465.7	55565.6	-6.23686	55673.8	55466.1
		1465.8	55567.6	-6.23854	55675.9	55468.1
		1465.9	55569.6	-6.10934	55677.9	55470.2
		1466	55571.6	-5.95294	55679.9	55472.2
		1466.1	55573.6	-5.96977	55682	55474.2
		1466.2	55575.6	-5.94503	55684	55476.3
		1466.3	55577.6	-5.76943	55686.1	55478.3
		1466.4	55579.6	-5.58859	55688.1	55480.3
		1466.5	55581.7	-5.69667	55690.2	55482.4
		1466.6	55583.7	-5.52003	55692.3	55484.4
		1466.7	55585.7	-5.5018	55694.4	55486.4
		1466.8	55587.7	-5.61553	55696.5	55488.5
		1467	55591.8	-5.77122	55700.8	55492.5
		1467.1	55593.9	-5.50002	55703	55494.5
		1467.2	55596	-5.7411	55705.2	55496.5
		1467.3	55598	-5.41328	55707.5	55498.5
		1467.4	55600.1	-5.47255	55709.8	55500.5
		1467.5	55602.2	-5.53568	55712.1	55502.5
		1467.6	55604.3	-5.62711	55714.4	55504.4
		1467.7	55606.4	-5.56381	55716.7	55506.4
		1467.8	55608.6	-5.57118	55719	55508.4
		1467.9	55610.7	-5.59006	55721.4	55510.3
		1468	55612.8	-5.51752	55723.8	55512.3
		1468.1	55614.9	-5.70436	55726.1	55514.3
		1468.2	55617	-5.48696	55728.5	55516.2
		1468.3	55619.2	-5.49933	55730.9	55518.2
		1468.4	55621.3	-5.49164	55733.2	55520.1
		1468.6	55625.5	-5.4577	55737.9	55524
		1468.7	55627.6	-5.59446	55740.3	55525.9
		1468.8	55629.7	-5.47324	55742.6	55527.9
		1468.9	55631.8	-5.46213	55744.9	55529.8
		1469	55633.9	-5.31464	55747.2	55531.8
		1469.1	55636	-5.50531	55749.5	55533.7
		1469.2	55638	-5.4685	55751.7	55535.6
		1469.3	55640.1	-5.23722	55754	55537.6
		1469.4	55642.1	-5.28649	55756.2	55539.5
		1469.5	55644.2	-5.08525	55758.4	55541.5
		1469.6	55646.2	-5.1693	55760.6	55543.4
		1469.7	55648.2	-5.19288	55762.8	55545.3
		1469.8	55650.3	-5.61746	55765	55547.3
		1470	55654.3	-5.24957	55769.3	55551.2
		1470.1	55656.3	-5.55897	55771.4	55553.1
		1470.2	55658.3	-5.17731	55773.6	55555
		1470.3	55660.3	-5.32236	55775.7	55557
		1470.4	55662.3	-5.22613	55777.9	55558.9
		1470.5	55664.3	-5.38889	55780	55560.8
		1470.6	55666.3	-5.35009	55782.1	55562.7
		1470.7	55668.3	-5.4274	55784.3	55564.7
		1470.8	55670.4	-5.57192	55786.4	55566.6
		1470.9	55672.4	-5.73532	55788.5	55568.5
		1471	55674.4	-5.54395	55790.7	55570.4
		1471.1	55676.4	-5.24746	55792.8	55572.3
		1471.2	55678.4	-5.07039	55795	55574.2
		1471.3	55680.5	-5.20799	55797.2	55576.1
		1471.4	55682.5	-5.14437	55799.3	55578.1
		1471.5	55684.5	-5.5227	55801.5	55580
		1471.6	55686.6	-5.19948	55803.7	55581.9
		1471.7	55688.6	-5.28389	55805.9	55583.8
		1471.8	55690.7	-5.25901	55808.1	55585.7
		1471.9	55692.8	-5.1555	55810.3	55587.6
		1472	55694.9	-5.17791	55812.5	55589.5
		1472.1	55696.9	-5.04941	55814.7	55591.4
		1472.2	55699	-4.87674	55816.9	55593.2
		1472.3	55701.1	-4.98311	55819.2	55595.1
		1472.5	55705.4	-4.79197	55823.6	55598.9
		1472.6	55707.5	-4.94296	55825.9	55600.8
		1472.7	55709.6	-4.96712	55828.1	55602.7
		1472.8	55711.8	-5.08889	55830.3	55604.6
		1472.9	55713.9	-5.17181	55832.6	55606.5
		1473	55716.1	-5.1575	55834.8	55608.4
		1473.1	55718.3	-5.27294	55837.1	55610.3
		1473.2	55720.5	-5.35286	55839.4	55612.2
		1473.3	55722.7	-5.17836	55841.6	55614.1
		1473.4	55724.9	-5.21583	55843.9	55616
		1473.5	55727.1	-5.19023	55846.2	55617.9
		1473.6	55729.3	-5.31294	55848.4	55619.8
		1473.7	55731.6	-5.43978	55850.7	55621.7
		1473.8	55733.8	-5.39658	55853	55623.6
		1473.9	55736	-5.17438	55855.3	55625.5
		1474	55738.2	-5.1701	55857.6	55627.4
		1474.1	55740.4	-4.89002	55859.8	55629.3
		1474.2	55742.7	-4.84054	55862.1	55631.2
		1474.3	55744.9	-4.87989	55864.4	55633.1
		1474.4	55747.1	-4.86207	55866.7	55635
		1474.5	55749.3	-4.68882	55868.9	55636.9
		1474.6	55751.4	-4.69931	55871.2	55638.8
		1474.7	55753.6	-4.7683	55873.5	55640.7
		1474.8	55755.8	-4.72184	55875.8	55642.6
		1474.9	55757.9	-4.75941	55878	55644.5
		1475	55760	-4.83057	55880.3	55646.4
		1475.1	55762.1	-4.82916	55882.6	55648.3
		1475.2	55764.2	-4.88302	55884.8	55650.2
		1475.3	55766.3	-4.84042	55887.1	55652.1
		1475.4	55768.3	-4.82313	55889.3	55654
		1475.5	55770.4	-4.94426	55891.6	55655.8
		1475.6	55772.4	-4.82034	55893.8	55657.7
		1475.7	55774.4	-4.73555	55896	55659.6
		1475.8	55776.4	-4.73742	55898.2	55661.5
		1475.9	55778.4	-4.73556	55900.5	55663.4
		1476	55780.4	-4.75371	55902.7	55665.2
		1476.1	55782.4	-4.79791	55904.9	55667.1
		1476.2	55784.3	-4.94491	55907.1	55669
		1476.3	55786.3	-4.97464	55909.3	55670.9
		1476.4	55788.3	-5.20032	55911.5	55672.8
		1476.5	55790.2	-5.05061	55913.6	55674.6
		1476.6	55792.2	-4.97535	55915.8	55676.5
		1476.7	55794.2	-5.18198	55918	55678.4
		1476.8	55796.1	-5.14251	55920.1	55680.3
		1476.9	55798.1	-5.36768	55922.3	55682.2
		1477	55800	-5.33946	55924.4	55684
		1477.1	55802	-5.15015	55926.5	55685.9
		1477.2	55804	-5.15386	55928.6	55687.8
		1477.3	55806	-5.18565	55930.7	55689.7
		1477.4	55808	-5.08854	55932.9	55691.6
		1477.5	55809.9	-5.2575	55935	55693.4
		1477.6	55811.9	-5.26095	55937.1	55695.3
		1477.7	55813.9	-5.26386	55939.2	55697.2
		1477.8	55815.9	-5.46201	55941.3	55699.1
		1477.9	55817.9	-5.33397	55943.4	55701
		1478	55819.9	-5.27556	55945.5	55702.9
		1478.1	55821.9	-5.43135	55947.6	55704.7
		1478.2	55824	-5.70634	55949.8	55706.6
		1478.3	55826	-5.60247	55951.9	55708.5
		1478.4	55828	-5.63778	55954.1	55710.4
		1478.5	55830	-5.62349	55956.3	55712.3
		1478.6	55832	-5.85271	55958.5	55714.1
		1478.7	55834.1	-5.64534	55960.7	55716
		1478.8	55836.1	-5.63713	55962.9	55717.9
		1478.9	55838.1	-5.57738	55965.2	55719.8
		1479	55840.2	-5.81082	55967.5	55721.7
		1479.1	55842.2	-5.61024	55969.8	55723.5
		1479.2	55844.2	-5.44827	55972.1	55725.4
		1479.3	55846.3	-5.41164	55974.5	55727.3
		1479.4	55848.3	-5.36799	55976.9	55729.2
		1479.5	55850.4	-5.413	55979.3	55731.1
		1479.6	55852.4	-5.31358	55981.7	55732.9
		1479.7	55854.4	-5.16555	55984.2	55734.8
		1479.8	55856.5	-5.19259	55986.6	55736.7
		1479.9	55858.5	-5.17672	55989	55738.5
		1480	55860.6	-5.21352	55991.5	55740.4
		1480.1	55862.6	-5.37147	55994	55742.3
		1480.2	55864.7	-5.23578	55996.4	55744.2
		1480.3	55866.7	-5.35018	55998.8	55746
		1480.4	55868.8	-5.53055	56001.3	55747.9
		1480.5	55870.8	-5.63272	56003.7	55749.8
		1480.6	55872.9	-5.81247	56006.1	55751.6
		1480.7	55874.9	-5.72019	56008.5	55753.5
		1480.8	55877	-5.7233	56010.9	55755.4
		1480.9	55879	-5.53851	56013.3	55757.2
		1481	55881.1	-5.71785	56015.6	55759.1
		1481.1	55883.1	-5.72427	56018	55761
		1481.2	55885.2	-5.64737	56020.2	55762.8
		1481.3	55887.2	-5.41183	56022.5	55764.7
		1481.4	55889.3	-5.36504	56024.8	55766.6
		1481.5	55891.3	-5.33067	56027	55768.4
		1481.6	55893.4	-5.27795	56029.2	55770.3
		1481.7	55895.4	-5.10235	56031.4	55772.1
		1481.8	55897.5	-5.35283	56033.6	55774
		1481.9	55899.5	-5.4697	56035.8	55775.9
		1482	55901.6	-5.62052	56037.9	55777.7
		1482.1	55903.6	-5.76136	56040.1	55779.6
		1482.2	55905.7	-5.67574	56042.2	55781.4
		1482.3	55907.7	-5.71279	56044.4	55783.3
		1482.4	55909.8	-5.96676	56046.5	55785.1
		1482.5	55911.9	-5.78429	56048.7	55787
		1482.6	55913.9	-5.6696	56050.8	55788.8
		1482.7	55916	-5.50093	56052.9	55790.6
		1482.8	55918	-5.34987	56055.1	55792.5
		1482.9	55920.1	-5.31968	56057.2	55794.3
		1483	55922.2	-5.13763	56059.4	55796.1
		1483.1	55924.3	-5.18062	56061.5	55798
		1483.2	55926.3	-5.3263	56063.7	55799.8
		1483.3	55928.4	-5.34028	56065.9	55801.6
		1483.4	55930.5	-5.57748	56068.1	55803.4
		1483.5	55932.6	-5.55035	56070.3	55805.3
		1483.6	55934.7	-5.84347	56072.5	55807.1
		1483.7	55936.8	-5.66758	56074.7	55808.9
		1483.8	55938.9	-5.2609	56076.9	55810.7
		1483.9	55941	-4.97277	56079.1	55812.5
		1484	55943.1	-4.42633	56081.4	55814.3
		1484.1	55945.2	-4.48014	56083.6	55816.1
		1484.2	55947.2	-4.44474	56085.8	55817.9
		1484.3	55949.3	-4.40522	56088.1	55819.7
		1484.4	55951.4	-4.40125	56090.3	55821.4
		1484.5	55953.5	-4.47829	56092.6	55823.2
		1484.6	55955.6	-4.4829	56094.8	55825
		1484.7	55957.7	-4.33048	56097.1	55826.8
		1484.8	55959.8	-4.02325	56099.4	55828.6
		1484.9	55961.9	-3.98307	56101.6	55830.3
		1485	55964	-3.9652	56103.9	55832.1
		1485.1	55966	-3.91703	56106.2	55833.8
		1485.2	55968.1	-3.9067	56108.5	55835.6
		1485.3	55970.2	-4.04843	56110.7	55837.4
		1485.4	55972.3	-3.88258	56113	55839.1
		1485.5	55974.4	-4.02146	56115.3	55840.9
		1485.6	55976.4	-4.1345	56117.6	55842.6
		1485.7	55978.5	-3.97814	56119.9	55844.3
		1485.8	55980.6	-4.15501	56122.2	55846.1
		1485.9	55982.6	-4.25034	56124.5	55847.8
		1486	55984.7	-4.22143	56126.8	55849.6
		1486.1	55986.8	-4.16133	56129	55851.3
		1486.2	55988.9	-4.18747	56131.3	55853.1
		1486.3	55990.9	-4.17625	56133.6	55854.8
		1486.4	55993	-4.01198	56135.9	55856.6
		1486.5	55995.1	-4.06	56138.2	55858.3
		1486.6	55997.2	-4.01337	56140.5	55860.1
		1486.7	55999.2	-4.09875	56142.8	55861.8
		1486.8	56001.3	-4.21828	56145.1	55863.6
		1486.9	56003.4	-4.21345	56147.4	55865.3
		1487	56005.5	-4.2405	56149.7	55867.1
		1487.1	56007.6	-4.34044	56152	55868.9
		1487.2	56009.7	-4.22116	56154.3	55870.7
		1487.3	56011.8	-4.27315	56156.6	55872.4
		1487.4	56013.9	-4.04696	56158.8	55874.2
		1487.5	56016	-4.33436	56161.1	55876
		1487.6	56018.1	-4.49064	56163.4	55877.8
		1487.7	56020.2	-4.4315	56165.7	55879.6
		1487.8	56022.3	-4.49753	56168	55881.4
		1487.9	56024.4	-4.40409	56170.3	55883.2
		1488	56026.5	-4.52874	56172.6	55885
		1488.1	56028.6	-4.58323	56174.9	55886.8
		1488.2	56030.8	-4.64766	56177.2	55888.6
		1488.3	56032.9	-4.55683	56179.4	55890.4
		1488.4	56035	-4.78775	56181.7	55892.3
		1488.5	56037.1	-4.65451	56184	55894.1
		1488.6	56039.2	-4.57534	56186.3	55895.9
		1488.7	56041.4	-4.68526	56188.6	55897.7
		1488.8	56043.5	-4.69659	56190.9	55899.5
		1488.9	56045.6	-4.65484	56193.2	55901.4
		1489	56047.7	-4.54952	56195.4	55903.2
		1489.1	56049.9	-4.51775	56197.7	55905
		1489.2	56052	-4.88345	56200	55906.8
		1489.3	56054.1	-4.82959	56202.3	55908.7
		1489.4	56056.2	-4.69477	56204.6	55910.5
		1489.5	56058.3	-4.57913	56206.9	55912.3
		1489.6	56060.5	-4.52171	56209.2	55914.1
		1489.7	56062.6	-4.72836	56211.5	55915.9
		1489.8	56064.7	-4.70357	56213.7	55917.7
		1489.9	56066.8	-4.68807	56216	55919.6
		1490	56068.9	-4.61227	56218.3	55921.4
		1490.1	56071.1	-4.80085	56220.6	55923.2
		1490.2	56073.2	-4.86413	56222.9	55925
		1490.3	56075.3	-4.70957	56225.2	55926.8
		1490.4	56077.4	-4.74403	56227.5	55928.5
		1490.5	56079.5	-4.7602	56229.8	55930.3
		1490.6	56081.6	-4.77362	56232.1	55932.1
		1490.7	56083.7	-4.90177	56234.3	55933.9
		1490.8	56085.8	-4.80688	56236.6	55935.6
		1490.9	56087.9	-4.62352	56238.9	55937.4
		1491	56090	-4.53938	56241.2	55939.1
		1491.1	56092.1	-4.75792	56243.5	55940.9
		1491.2	56094.2	-4.68078	56245.8	55942.6
		1491.3	56096.3	-4.7037	56248.1	55944.3
		1491.4	56098.3	-4.62235	56250.4	55946.1
		1491.5	56100.4	-4.8804	56252.7	55947.8
		1491.6	56102.5	-4.57088	56254.9	55949.5
		1491.7	56104.6	-4.52268	56257.2	55951.2
		1491.8	56106.6	-4.71988	56259.5	55952.9
		1491.9	56108.7	-4.67987	56261.8	55954.6
		1492	56110.8	-4.59649	56264.1	55956.3
		1492.1	56112.8	-4.63638	56266.4	55958
		1492.2	56114.9	-4.60006	56268.7	55959.6
		1492.3	56116.9	-4.2403	56271	55961.3
		1492.4	56119	-4.33594	56273.2	55963
		1492.5	56121.1	-4.46932	56275.5	55964.7
		1492.6	56123.1	-4.41189	56277.8	55966.4
		1492.7	56125.2	-4.31935	56280.1	55968.1
		1492.8	56127.2	-4.49474	56282.4	55969.8
		1492.9	56129.3	-4.40883	56284.7	55971.5
		1493	56131.3	-4.52354	56287	55973.1
		1493.1	56133.4	-4.60624	56289.3	55974.8
		1493.2	56135.4	-4.48566	56291.5	55976.5
		1493.4	56139.6	-4.58448	56296.1	55980
		1493.5	56141.6	-4.48584	56298.4	55981.7
		1493.6	56143.7	-4.50156	56300.7	55983.4
		1493.7	56145.7	-4.48379	56303	55985.1
		1493.8	56147.8	-4.31577	56305.3	55986.8
		1493.9	56149.9	-4.26241	56307.6	55988.5
		1494	56151.9	-4.5291	56309.9	55990.3
		1494.1	56154	-4.5459	56312.1	55992
		1494.2	56156.1	-4.40869	56314.4	55993.7
		1494.3	56158.1	-4.2843	56316.7	55995.5
		1494.4	56160.2	-4.22104	56319	55997.2
		1494.5	56162.3	-4.24647	56321.3	55998.9
		1494.6	56164.4	-4.35236	56323.6	56000.7
		1494.7	56166.5	-4.53588	56325.9	56002.4
		1494.8	56168.6	-4.48915	56328.2	56004.2
		1494.9	56170.7	-4.48138	56330.4	56005.9
		1495	56172.8	-4.41634	56332.7	56007.6
		1495.1	56174.9	-4.36331	56335	56009.4
		1495.2	56177	-4.20643	56337.3	56011.1
		1495.3	56179.1	-4.36916	56339.6	56012.9
		1495.4	56181.2	-4.54206	56341.9	56014.6
		1495.5	56183.3	-4.68543	56344.2	56016.4
		1495.6	56185.5	-4.78812	56346.5	56018.1
		1495.7	56187.6	-4.79779	56348.8	56019.8
		1495.8	56189.7	-4.72814	56351.1	56021.6
		1495.9	56191.8	-4.74069	56353.4	56023.3
		1496	56194	-4.57024	56355.7	56025.1
		1496.1	56196.1	-4.56679	56358	56026.8
		1496.2	56198.2	-4.61672	56360.3	56028.6
		1496.3	56200.4	-4.74325	56362.6	56030.3
		1496.4	56202.5	-4.97913	56364.9	56032.1
		1496.5	56204.6	-5.22606	56367.2	56033.8
		1496.6	56206.8	-5.14268	56369.5	56035.5
		1496.7	56208.9	-5.31822	56371.8	56037.3
		1496.8	56211	-5.08684	56374.2	56039
		1496.9	56213.1	-4.88482	56376.5	56040.8
		1497	56215.3	-4.85237	56378.8	56042.5
		1497.1	56217.4	-4.56175	56381.2	56044.2
		1497.2	56219.5	-4.62468	56383.5	56045.9
		1497.3	56221.6	-4.72855	56385.8	56047.7
		1497.4	56223.7	-4.90975	56388.2	56049.4
		1497.5	56225.8	-5.0172	56390.5	56051.1
		1497.6	56227.9	-5.11171	56392.9	56052.9
		1497.7	56230	-5.18715	56395.2	56054.6
		1497.8	56232.1	-5.0423	56397.6	56056.3
		1497.9	56234.2	-5.06502	56399.9	56058
		1498	56236.3	-5.03169	56402.3	56059.8
		1498.1	56238.4	-5.18241	56404.6	56061.5
		1498.2	56240.5	-5.03511	56407	56063.3
		1498.3	56242.6	-5.06411	56409.3	56065
		1498.4	56244.7	-5.16898	56411.7	56066.7
		1498.5	56246.8	-4.93923	56414	56068.5
		1498.6	56248.8	-4.87289	56416.3	56070.3
		1498.7	56250.9	-4.7906	56418.7	56072
		1498.8	56253	-4.94233	56421	56073.8
		1498.9	56255.1	-4.76042	56423.3	56075.6
		1499	56257.2	-4.71403	56425.6	56077.3
		1499.1	56259.3	-4.43373	56427.9	56079.1
		1499.2	56261.4	-4.38805	56430.2	56080.9
		1499.3	56263.5	-4.55981	56432.5	56082.7
		1499.4	56265.6	-4.69386	56434.8	56084.5
		1499.5	56267.6	-4.87287	56437.1	56086.3
		1499.6	56269.7	-4.72835	56439.4	56088.1
		1499.7	56271.8	-4.63943	56441.7	56090
		1499.8	56273.9	-4.50615	56444	56091.8
		1499.9	56276	-4.40476	56446.3	56093.6
		1500	56278.1	-4.33195	56448.5	56095.4
		1500.1	56280.1	-4.19495	56450.8	56097.3
		1500.2	56282.2	-4.28516	56453.1	56099.1
		1500.3	56284.3	-4.3024	56455.4	56100.9
		1500.4	56286.3	-4.36798	56457.7	56102.8
		1500.5	56288.4	-4.45406	56460.1	56104.6
		1500.6	56290.5	-4.45748	56462.4	56106.4
		1500.7	56292.5	-4.3225	56464.7	56108.3
