# Supplementary material for: Interstadial diversity of East Asian summer monsoon linked to changes of the Northern Westerlies
Source: Nat Commun. 2025 Aug 25;16:7765. doi: 10.1038/s41467-025-63057-2 (PMC12379145; doi:10.1038/s41467-025-63057-2)
Supplement: Supplementary file 6 — Supplementary Data 3 [file 41467_2025_63057_MOESM6_ESM.xlsx]

## Sheet: Notes
		This excel provides the published data from the referenced papers shown in the main figures. Please cite the original references when using these datasets.

## Sheet: Figure 2a
Reference: Henry, L. G. et al. North Atlantic ocean circulation and abrupt climate change during the last glaciation. Science 353, 470-474 (2016).
		Compilation
		Age (a BP)	Pa/Th
		53700	0.0527851
		53740	0.0534096
		53740	0.0549822
		53740	0.0563092
		53740	0.0565609
		53740	0.053644
		53740	0.0537179
		53740	0.0557923
		53740	0.0671631
		53740	0.070189
		53740	0.0764397
		53740	0.0859488
		53740	0.0856565
		53740	0.0725189
		53740	0.089555
		53740	0.0898737
		55000	0.0672098
		54990	0.0969388
		55620	0.0643445
		55690	0.0654305
		55740	0.090073
		55790	0.079478
		55800	0.0632098
		55870	0.0692268
		55910	0.0735221
		55940	0.0687677
		55950	0.0621345
		55950	0.0627031
		57200	0.0678343
		57410	0.0607188
		57750	0.0558059
		57700	0.0604296

## Sheet: Figure 2b
References: North Greenland Ice Core Project Members. High-resolution record of Northern Hemisphere climate extending into the last interglacial period. Nature 431, 147-151 (2004); Rasmussen, S. O. et al. A stratigraphic framework for abrupt climatic changes during the Last Glacial period based on three synchronized Greenland ice-core records: refining and extending the INTIMATE event stratigraph…
		NGRIP2 Depth (m)	Original chronology (a BP)	New age (GICC05+230 a) (a BP)	d18O (‰, VSMOW)
		2317.68	52770	53000	-39.6
		2317.68	52770	53000	-39.09
		2318.06	52790	53020	-39.09
		2318.06	52790	53020	-39.31
		2318.46	52810	53040	-39.31
		2318.46	52810	53040	-38.96
		2318.84	52830	53060	-38.96
		2318.84	52830	53060	-39.7
		2319.22	52850	53080	-39.7
		2319.22	52850	53080	-39.33
		2319.65	52870	53100	-39.33
		2319.65	52870	53100	-39.42
		2320.04	52890	53120	-39.42
		2320.04	52890	53120	-39.34
		2320.39	52910	53140	-39.34
		2320.39	52910	53140	-39.1
		2320.8	52930	53160	-39.1
		2320.8	52930	53160	-39.41
		2321.19	52950	53180	-39.41
		2321.19	52950	53180	-38.21
		2321.54	52970	53200	-38.21
		2321.54	52970	53200	-39.12
		2321.91	52990	53220	-39.12
		2321.91	52990	53220	-38.83
		2322.28	53010	53240	-38.83
		2322.28	53010	53240	-39.6
		2322.68	53030	53260	-39.6
		2322.68	53030	53260	-39.59
		2323.08	53050	53280	-39.59
		2323.08	53050	53280	-39.29
		2323.46	53070	53300	-39.29
		2323.46	53070	53300	-39.43
		2323.85	53090	53320	-39.43
		2323.85	53090	53320	-38.54
		2324.24	53110	53340	-38.54
		2324.24	53110	53340	-40.55
		2324.61	53130	53360	-40.55
		2324.61	53130	53360	-39.06
		2324.99	53150	53380	-39.06
		2324.99	53150	53380	-38.49
		2325.35	53170	53400	-38.49
		2325.35	53170	53400	-38.28
		2325.77	53190	53420	-38.28
		2325.77	53190	53420	-38.59
		2326.12	53210	53440	-38.59
		2326.12	53210	53440	-38.72
		2326.5	53230	53460	-38.72
		2326.5	53230	53460	-38.82
		2326.92	53250	53480	-38.82
		2326.92	53250	53480	-39.65
		2327.32	53270	53500	-39.65
		2327.32	53270	53500	-39.76
		2327.72	53290	53520	-39.76
		2327.72	53290	53520	-37.89
		2328.14	53310	53540	-37.89
		2328.14	53310	53540	-38.21
		2328.52	53330	53560	-38.21
		2328.52	53330	53560	-39.59
		2328.96	53350	53580	-39.59
		2328.96	53350	53580	-39.37
		2329.38	53370	53600	-39.37
		2329.38	53370	53600	-38.68
		2329.77	53390	53620	-38.68
		2329.77	53390	53620	-38.85
		2330.2	53410	53640	-38.85
		2330.2	53410	53640	-39.25
		2330.59	53430	53660	-39.25
		2330.59	53430	53660	-38.15
		2330.98	53450	53680	-38.15
		2330.98	53450	53680	-39.24
		2331.34	53470	53700	-39.24
		2331.34	53470	53700	-38.72
		2331.77	53490	53720	-38.72
		2331.77	53490	53720	-39.14
		2332.19	53510	53740	-39.14
		2332.19	53510	53740	-38.33
		2332.61	53530	53760	-38.33
		2332.61	53530	53760	-38.88
		2333.02	53550	53780	-38.88
		2333.02	53550	53780	-38.06
		2333.45	53570	53800	-38.06
		2333.45	53570	53800	-37.98
		2333.88	53590	53820	-37.98
		2333.88	53590	53820	-39.64
		2334.29	53610	53840	-39.64
		2334.29	53610	53840	-38.77
		2334.69	53630	53860	-38.77
		2334.69	53630	53860	-39.78
		2335.08	53650	53880	-39.78
		2335.08	53650	53880	-39.12
		2335.45	53670	53900	-39.12
		2335.45	53670	53900	-39.01
		2335.85	53690	53920	-39.01
		2335.85	53690	53920	-39.73
		2336.27	53710	53940	-39.73
		2336.27	53710	53940	-38.38
		2336.68	53730	53960	-38.38
		2336.68	53730	53960	-38.29
		2337.05	53750	53980	-38.29
		2337.05	53750	53980	-38.87
		2337.47	53770	54000	-38.87
		2337.47	53770	54000	-38.26
		2337.91	53790	54020	-38.26
		2337.91	53790	54020	-38.31
		2338.31	53810	54040	-38.31
		2338.31	53810	54040	-37.7
		2338.77	53830	54060	-37.7
		2338.77	53830	54060	-37.51
		2339.23	53850	54080	-37.51
		2339.23	53850	54080	-38.21
		2339.62	53870	54100	-38.21
		2339.62	53870	54100	-38.79
		2340.04	53890	54120	-38.79
		2340.04	53890	54120	-38.85
		2340.38	53910	54140	-38.85
		2340.38	53910	54140	-41.19
		2340.73	53930	54160	-41.19
		2340.73	53930	54160	-41.35
		2341.08	53950	54180	-41.35
		2341.08	53950	54180	-41.61
		2341.38	53970	54200	-41.61
		2341.38	53970	54200	-39.31
		2341.78	53990	54220	-39.31
		2341.78	53990	54220	-38.65
		2342.23	54010	54240	-38.65
		2342.23	54010	54240	-38.44
		2342.67	54030	54260	-38.44
		2342.67	54030	54260	-38.94
		2343.06	54050	54280	-38.94
		2343.06	54050	54280	-38.62
		2343.43	54070	54300	-38.62
		2343.43	54070	54300	-39.14
		2343.81	54090	54320	-39.14
		2343.81	54090	54320	-39.18
		2344.25	54110	54340	-39.18
		2344.25	54110	54340	-39.6
		2344.63	54130	54360	-39.6
		2344.63	54130	54360	-37.77
		2345.12	54150	54380	-37.77
		2345.12	54150	54380	-39.97
		2345.52	54170	54400	-39.97
		2345.52	54170	54400	-43.61
		2345.79	54190	54420	-43.61
		2345.79	54190	54420	-41.94
		2346.05	54210	54440	-41.94
		2346.05	54210	54440	-42.59
		2346.31	54230	54460	-42.59
		2346.31	54230	54460	-42.82
		2346.56	54250	54480	-42.82
		2346.56	54250	54480	-43.08
		2346.82	54270	54500	-43.08
		2346.82	54270	54500	-41.81
		2347.1	54290	54520	-41.81
		2347.1	54290	54520	-42.99
		2347.36	54310	54540	-42.99
		2347.36	54310	54540	-42.09
		2347.62	54330	54560	-42.09
		2347.62	54330	54560	-43
		2347.85	54350	54580	-43
		2347.85	54350	54580	-42.67
		2348.08	54370	54600	-42.67
		2348.08	54370	54600	-43.26
		2348.31	54390	54620	-43.26
		2348.31	54390	54620	-41.78
		2348.52	54410	54640	-41.78
		2348.52	54410	54640	-43.68
		2348.76	54430	54660	-43.68
		2348.76	54430	54660	-43.64
		2349	54450	54680	-43.64
		2349	54450	54680	-42.43
		2349.2	54470	54700	-42.43
		2349.2	54470	54700	-42.62
		2349.42	54490	54720	-42.62
		2349.42	54490	54720	-43.23
		2349.64	54510	54740	-43.23
		2349.64	54510	54740	-42.69
		2349.88	54530	54760	-42.69
		2349.88	54530	54760	-42.01
		2350.11	54550	54780	-42.01
		2350.11	54550	54780	-42.17
		2350.36	54570	54800	-42.17
		2350.36	54570	54800	-43.15
		2350.57	54590	54820	-43.15
		2350.57	54590	54820	-42.62
		2350.8	54610	54840	-42.62
		2350.8	54610	54840	-41.76
		2351.03	54630	54860	-41.76
		2351.03	54630	54860	-42.69
		2351.24	54650	54880	-42.69
		2351.24	54650	54880	-42.34
		2351.46	54670	54900	-42.34
		2351.46	54670	54900	-43.01
		2351.67	54690	54920	-43.01
		2351.67	54690	54920	-42.69
		2351.89	54710	54940	-42.69
		2351.89	54710	54940	-40.82
		2352.13	54730	54960	-40.82
		2352.13	54730	54960	-41.06
		2352.39	54750	54980	-41.06
		2352.39	54750	54980	-43.42
		2352.63	54770	55000	-43.42
		2352.63	54770	55000	-40.95
		2352.88	54790	55020	-40.95
		2352.88	54790	55020	-42.64
		2353.14	54810	55040	-42.64
		2353.14	54810	55040	-41.01
		2353.38	54830	55060	-41.01
		2353.38	54830	55060	-41.14
		2353.65	54850	55080	-41.14
		2353.65	54850	55080	-39.07
		2353.99	54870	55100	-39.07
		2353.99	54870	55100	-37.65
		2354.29	54890	55120	-37.65
		2354.29	54890	55120	-37.08
		2354.64	54910	55140	-37.08
		2354.64	54910	55140	-38.86
		2355	54930	55160	-38.86
		2355	54930	55160	-40.24
		2355.34	54950	55180	-40.24
		2355.34	54950	55180	-43.13
		2355.59	54970	55200	-43.13
		2355.59	54970	55200	-42.29
		2355.85	54990	55220	-42.29
		2355.85	54990	55220	-42.99
		2356.09	55010	55240	-42.99
		2356.09	55010	55240	-42.86
		2356.27	55030	55260	-42.86
		2356.27	55030	55260	-42.46
		2356.48	55050	55280	-42.46
		2356.48	55050	55280	-44.02
		2356.7	55070	55300	-44.02
		2356.7	55070	55300	-41.1
		2356.9	55090	55320	-41.1
		2356.9	55090	55320	-41.81
		2357.09	55110	55340	-41.81
		2357.09	55110	55340	-43.61
		2357.31	55130	55360	-43.61
		2357.31	55130	55360	-42.12
		2357.54	55150	55380	-42.12
		2357.54	55150	55380	-42.75
		2357.73	55170	55400	-42.75
		2357.73	55170	55400	-43.58
		2357.93	55190	55420	-43.58
		2357.93	55190	55420	-42.05
		2358.15	55210	55440	-42.05
		2358.15	55210	55440	-43.98
		2358.34	55230	55460	-43.98
		2358.34	55230	55460	-43.42
		2358.56	55250	55480	-43.42
		2358.56	55250	55480	-42.57
		2358.78	55270	55500	-42.57
		2358.78	55270	55500	-40.95
		2359.01	55290	55520	-40.95
		2359.01	55290	55520	-41.55
		2359.2	55310	55540	-41.55
		2359.2	55310	55540	-41.27
		2359.41	55330	55560	-41.27
		2359.41	55330	55560	-41.3
		2359.64	55350	55580	-41.3
		2359.64	55350	55580	-42.1
		2359.93	55370	55600	-42.1
		2359.93	55370	55600	-39.68
		2360.24	55390	55620	-39.68
		2360.24	55390	55620	-37.81
		2360.58	55410	55640	-37.81
		2360.58	55410	55640	-39.34
		2360.91	55430	55660	-39.34
		2360.91	55430	55660	-39.2
		2361.22	55450	55680	-39.2
		2361.22	55450	55680	-39.55
		2361.54	55470	55700	-39.55
		2361.54	55470	55700	-38.67
		2361.88	55490	55720	-38.67
		2361.88	55490	55720	-39.96
		2362.25	55510	55740	-39.96
		2362.25	55510	55740	-38.98
		2362.56	55530	55760	-38.98
		2362.56	55530	55760	-40
		2362.87	55550	55780	-40
		2362.87	55550	55780	-39.56
		2363.22	55570	55800	-39.56
		2363.22	55570	55800	-39.5
		2363.59	55590	55820	-39.5
		2363.59	55590	55820	-39.36
		2364.01	55610	55840	-39.36
		2364.01	55610	55840	-39.3
		2364.39	55630	55860	-39.3
		2364.39	55630	55860	-38.21
		2364.75	55650	55880	-38.21
		2364.75	55650	55880	-39.07
		2365.12	55670	55900	-39.07
		2365.12	55670	55900	-38.97
		2365.5	55690	55920	-38.97
		2365.5	55690	55920	-39.78
		2365.81	55710	55940	-39.78
		2365.81	55710	55940	-39.86
		2366.06	55730	55960	-39.86
		2366.06	55730	55960	-41.11
		2366.32	55750	55980	-41.11
		2366.32	55750	55980	-41.97
		2366.56	55770	56000	-41.97
		2366.56	55770	56000	-44.05
		2366.83	55790	56020	-44.05
		2366.83	55790	56020	-43.91
		2367.07	55810	56040	-43.91
		2367.07	55810	56040	-40.64
		2367.3	55830	56060	-40.64
		2367.3	55830	56060	-43.12
		2367.51	55850	56080	-43.12
		2367.51	55850	56080	-43.59
		2367.74	55870	56100	-43.59
		2367.74	55870	56100	-43.54
		2367.94	55890	56120	-43.54
		2367.94	55890	56120	-42.49
		2368.16	55910	56140	-42.49
		2368.16	55910	56140	-42.05
		2368.39	55930	56160	-42.05
		2368.39	55930	56160	-44.25
		2368.6	55950	56180	-44.25
		2368.6	55950	56180	-42.34
		2368.83	55970	56200	-42.34
		2368.83	55970	56200	-42.23
		2369.05	55990	56220	-42.23
		2369.05	55990	56220	-42.97
		2369.27	56010	56240	-42.97
		2369.27	56010	56240	-43.21
		2369.5	56030	56260	-43.21
		2369.5	56030	56260	-42.25
		2369.72	56050	56280	-42.25
		2369.72	56050	56280	-41.86
		2369.93	56070	56300	-41.86
		2369.93	56070	56300	-41.46
		2370.14	56090	56320	-41.46
		2370.14	56090	56320	-41.99
		2370.38	56110	56340	-41.99
		2370.38	56110	56340	-43.07
		2370.62	56130	56360	-43.07
		2370.62	56130	56360	-43.27
		2370.83	56150	56380	-43.27
		2370.83	56150	56380	-42.32
		2371.04	56170	56400	-42.32
		2371.04	56170	56400	-41.83
		2371.27	56190	56420	-41.83
		2371.27	56190	56420	-40.97
		2371.5	56210	56440	-40.97
		2371.5	56210	56440	-43.51
		2371.72	56230	56460	-43.51
		2371.72	56230	56460	-42.84
		2371.98	56250	56480	-42.84
		2371.98	56250	56480	-41.9
		2372.23	56270	56500	-41.9
		2372.23	56270	56500	-41.7
		2372.41	56290	56520	-41.7
		2372.41	56290	56520	-42.35
		2372.63	56310	56540	-42.35
		2372.63	56310	56540	-43.52
		2372.88	56330	56560	-43.52
		2372.88	56330	56560	-41.84
		2373.11	56350	56580	-41.84
		2373.11	56350	56580	-41.52
		2373.37	56370	56600	-41.52
		2373.37	56370	56600	-42.1
		2373.63	56390	56620	-42.1
		2373.63	56390	56620	-42.34
		2373.91	56410	56640	-42.34
		2373.91	56410	56640	-41.27
		2374.16	56430	56660	-41.27
		2374.16	56430	56660	-41.06
		2374.41	56450	56680	-41.06
		2374.41	56450	56680	-41.36
		2374.67	56470	56700	-41.36
		2374.67	56470	56700	-40.79
		2374.94	56490	56720	-40.79
		2374.94	56490	56720	-41.5
		2375.21	56510	56740	-41.5
		2375.21	56510	56740	-41.27
		2375.51	56530	56760	-41.27
		2375.51	56530	56760	-41.05
		2375.81	56550	56780	-41.05
		2375.81	56550	56780	-40.6
		2376.08	56570	56800	-40.6
		2376.08	56570	56800	-40.26
		2376.34	56590	56820	-40.26
		2376.34	56590	56820	-40.55
		2376.65	56610	56840	-40.55
		2376.65	56610	56840	-40.82
		2377	56630	56860	-40.82
		2377	56630	56860	-39.76
		2377.33	56650	56880	-39.76
		2377.33	56650	56880	-39.54
		2377.65	56670	56900	-39.54
		2377.65	56670	56900	-40.32
		2377.97	56690	56920	-40.32
		2377.97	56690	56920	-40
		2378.3	56710	56940	-40
		2378.3	56710	56940	-40.22
		2378.63	56730	56960	-40.22
		2378.63	56730	56960	-40.49
		2378.95	56750	56980	-40.49
		2378.95	56750	56980	-39.29
		2379.26	56770	57000	-39.29
		2379.26	56770	57000	-40.34
		2379.54	56790	57020	-40.34
		2379.54	56790	57020	-41.05
		2379.82	56810	57040	-41.05
		2379.82	56810	57040	-41.41
		2380.13	56830	57060	-41.41
		2380.13	56830	57060	-40.03
		2380.42	56850	57080	-40.03
		2380.42	56850	57080	-40.16
		2380.74	56870	57100	-40.16
		2380.74	56870	57100	-40.1
		2381.01	56890	57120	-40.1
		2381.01	56890	57120	-40.57
		2381.32	56910	57140	-40.57
		2381.32	56910	57140	-41.01
		2381.61	56930	57160	-41.01
		2381.61	56930	57160	-40.61
		2381.91	56950	57180	-40.61
		2381.91	56950	57180	-39.38
		2382.2	56970	57200	-39.38
		2382.2	56970	57200	-40.95
		2382.49	56990	57220	-40.95
		2382.49	56990	57220	-41.48
		2382.79	57010	57240	-41.48
		2382.79	57010	57240	-41.67
		2383.1	57030	57260	-41.67
		2383.1	57030	57260	-40.14
		2383.42	57050	57280	-40.14
		2383.42	57050	57280	-40.84
		2383.74	57070	57300	-40.84
		2383.74	57070	57300	-40.48
		2384.07	57090	57320	-40.48
		2384.07	57090	57320	-40.79
		2384.33	57110	57340	-40.79
		2384.33	57110	57340	-40.67
		2384.6	57130	57360	-40.67
		2384.6	57130	57360	-39.52
		2384.93	57150	57380	-39.52
		2384.93	57150	57380	-40.79
		2385.22	57170	57400	-40.79
		2385.22	57170	57400	-40.53
		2385.53	57190	57420	-40.53
		2385.53	57190	57420	-40.42
		2385.85	57210	57440	-40.42
		2385.85	57210	57440	-40.64
		2386.16	57230	57460	-40.64
		2386.16	57230	57460	-40.69
		2386.45	57250	57480	-40.69
		2386.45	57250	57480	-40
		2386.76	57270	57500	-40
		2386.76	57270	57500	-39.91
		2387.04	57290	57520	-39.91
		2387.04	57290	57520	-39.32
		2387.36	57310	57540	-39.32
		2387.36	57310	57540	-39.7
		2387.67	57330	57560	-39.7
		2387.67	57330	57560	-39.72
		2387.96	57350	57580	-39.72
		2387.96	57350	57580	-40.47
		2388.26	57370	57600	-40.47
		2388.26	57370	57600	-39.37
		2388.56	57390	57620	-39.37
		2388.56	57390	57620	-39.62
		2388.88	57410	57640	-39.62
		2388.88	57410	57640	-39.23
		2389.2	57430	57660	-39.23
		2389.2	57430	57660	-40.64
		2389.51	57450	57680	-40.64
		2389.51	57450	57680	-39.18
		2389.81	57470	57700	-39.18
		2389.81	57470	57700	-39.04
		2390.11	57490	57720	-39.04
		2390.11	57490	57720	-39.48
		2390.42	57510	57740	-39.48
		2390.42	57510	57740	-40.01
		2390.74	57530	57760	-40.01
		2390.74	57530	57760	-38.15
		2391.08	57550	57780	-38.15
		2391.08	57550	57780	-39.16
		2391.43	57570	57800	-39.16
		2391.43	57570	57800	-39.65
		2391.79	57590	57820	-39.65
		2391.79	57590	57820	-38.46
		2392.15	57610	57840	-38.46
		2392.15	57610	57840	-40.59
		2392.5	57630	57860	-40.59
		2392.5	57630	57860	-39.21
		2392.8	57650	57880	-39.21
		2392.8	57650	57880	-39.59
		2393.12	57670	57900	-39.59
		2393.12	57670	57900	-39.51
		2393.47	57690	57920	-39.51
		2393.47	57690	57920	-39.09
		2393.79	57710	57940	-39.09
		2393.79	57710	57940	-38.8
		2394.15	57730	57960	-38.8
		2394.15	57730	57960	-38.59
		2394.54	57750	57980	-38.59
		2394.54	57750	57980	-38.77
		2394.9	57770	58000	-38.77
		2394.9	57770	58000	-38.87

## Sheet: Figure 2c
Reference: Duan, W., Cheng, H., Tan, M. & Edwards, R. L. Onset and duration of transitions into Greenland Interstadials 15.2 and 14 in northern China constrained by an annually laminated stalagmite. Sci Rep 6, 20844 (2016).
		Age (a BP)	d18O (‰, VPDB)
		53007	-10.048
		53021.9	-10.066
		53036.1	-9.945
		53049.2	-9.854
		53061.2	-9.873
		53072.6	-9.855
		53083.8	-9.868
		53095	-10.033
		53106.5	-9.852
		53112.2	-9.846
		53118	-9.132
		53123.7	-9.497
		53129.5	-9.99
		53140.9	-9.921
		53152.4	-9.811
		53163.9	-9.927
		53175.5	-9.781
		53187	-9.901
		53198.4	-9.479
		53209.9	-9.995
		53221.5	-10.087
		53233	-10.278
		53244.1	-10.269
		53255.3	-10.214
		53266.8	-10.064
		53278.2	-9.733
		53289	-9.367
		53298.8	-9.731
		53307.7	-10.005
		53316.3	-9.827
		53325.3	-9.413
		53334.4	-9.483
		53343.5	-9.716
		53353.9	-9.894
		53366.8	-10.164
		53381.8	-9.846
		53397.9	-9.769
		53415.4	-9.379
		53434.8	-9.912
		53454.8	-9.711
		53474.8	-10.03
		53495.9	-9.848
		53519.1	-9.816
		53544.3	-9.923
		53571.3	-9.825
		53603.7	-9.512
		53644.3	-9.158
		53666.7	-9.037
		53689.2	-8.399
		53711.7	-8.902
		53734.3	-9.376
		53779.1	-10.153
		53823.9	-9.889
		53867	-9.321
		53906.7	-9.183
		53942.6	-9.588
		53974.8	-9.674
		54004.3	-9.828
		54032.1	-9.927
		54059	-9.176
		54085.5	-9.406
		54112.4	-9.886
		54140	-10.054
		54167	-9.799
		54191.7	-9.927
		54213	-9.628
		54230.8	-9.473
		54250.1	-9.091
		54275.1	-8.549
		54302.4	-8.321
		54327.9	-8.392
		54352.6	-8.494
		54378.5	-8.514
		54406.4	-8.37
		54436.5	-8.626
		54468.6	-8.558
		54502.4	-8.998
		54537.3	-8.86
		54573.7	-8.622
		54616.2	-8.514
		54668	-8.607
		54723	-8.492
		54774.8	-8.361
		54824.6	-8.415
		54875.1	-8.139
		54901.2	-8.862
		54928.3	-8.655
		54956.2	-8.681
		54984.1	-8.449
		55011	-8.584
		55035.8	-8.774
		55057.8	-8.839
		55077.3	-9.101
		55095.3	-9.115
		55112.4	-9.039
		55129.3	-8.803
		55146.2	-8.524
		55163	-8.517
		55179.7	-8.523
		55196.4	-8.666
		55213.1	-8.869
		55230	-8.558
		55247.2	-8.189
		55264.8	-8.112
		55282.5	-8.506
		55299.9	-8.132
		55316.6	-8.857
		55332.2	-8.649
		55347	-9.135
		55360.9	-8.589
		55374.3	-8.733
		55387.2	-8.436
		55399.5	-8.489
		55411.2	-8.847
		55422.1	-8.816
		55432.2	-8.872
		55441.4	-8.829
		55457.1	-8.843
		55469.9	-8.616
		55483	-8.543
		55499.3	-8.748
		55517.6	-9.089
		55535.8	-9.082
		55553.6	-9.25
		55571.1	-9.202
		55588.6	-9.447
		55606.2	-9.553
		55623.7	-9.709
		55640.8	-9.646
		55657.7	-9.833
		55674.7	-9.175
		55691.7	-9.479
		55708.7	-9.69
		55725.6	-9.818
		55742.3	-9.759
		55758.9	-9.678
		55775.7	-9.778
		55792.6	-9.472
		55809.7	-9.803
		55826.9	-10.122
		55844.2	-9.929
		55861.4	-9.716
		55878.6	-9.956
		55896	-9.663
		55913.8	-9.794
		55931.7	-10.065
		55949.1	-10.366
		55966.5	-9.859
		55984.1	-9.518
		56001.7	-8.986
		56019.1	-9.211
		56036.4	-8.781
		56054.1	-8.184
		56072.3	-8.703
		56090.9	-8.997
		56109.5	-8.892
		56127.9	-8.57
		56146.6	-8.59
		56166.1	-9.204
		56185.7	-8.778
		56204.7	-8.967
		56223.5	-9.018
		56242.8	-9.44
		56262.2	-9.125
		56281.2	-9.224
		56299.7	-9.464
		56318	-9.347
		56335.8	-9.259
		56353.1	-9.322
		56370.3	-9.207
		56387.6	-9.257
		56404.7	-9.169
		56421.5	-9.665
		56438.4	-9.978
		56455.6	-9.662
		56471.8	-9.564
		56486.4	-9.607
		56500.2	-9.756
		56514.5	-10.205
		56529	-10.259
		56543.2	-9.874
		56557.8	-9.848
		56573.6	-10.248
		56589.7	-9.598
		56605.2	-10.157
		56620.8	-10.209
		56637	-10.128
		56653.8	-10.192
		56670.9	-9.862
		56683.8	-10.293
		56692.2	-10.143
		56700.6	-10.096
		56709	-9.994
		56717.4	-10.008
		56725.5	-9.771
		56733.5	-10.079
		56741.4	-10.006
		56748.2	-9.967
		56753.4	-10.654
		56759.5	-10.863
		56766.2	-10.797
		56766.6	-10.825
		56767	-10.436
		56767.4	-10.378
		56767.8	-9.556
		56768.2	-9.64
		56769.7	-9.269
		56770.2	-9.645
		56771.8	-9.769
		56774.3	-10.102
		56776.9	-9.245
		56779.5	-10.494
		56782	-10.035
		56784.6	-10.324
		56787.2	-9.774
		56789.9	-10.247
		56792.5	-10.036
		56795.1	-10.544
		56797.6	-10.18
		56800.2	-10.144
		56803.1	-10.214
		56805.9	-10.299
		56808.3	-10.347
		56810.8	-9.953
		56813.6	-10.099
		56816.6	-9.854
		56819.3	-9.925
		56822.1	-9.797
		56825.3	-9.853
		56828.6	-9.91
		56831.9	-9.923
		56835	-9.872

## Sheet: Figure 2d
Reference for gray curve: Zhang, X. et al. A gradual transition into Greenland interstadial 14 in southeastern China based on a sub-decadally-resolved stalagmite record. Quat. Sci. Rev. 253, 106769 (2021).
		Age (a BP)	d18O (‰, VPDB)
		53000	-7.37
		53000	-7.42
		53010	-7.45
		53010	-7.08
		53020	-7.19
		53020	-7.3
		53030	-7.2
		53030	-7.14
		53030	-7.13
		53040	-7.14
		53040	-7.14
		53050	-6.92
		53050	-7.1
		53060	-7.1
		53060	-6.99
		53070	-7.28
		53070	-7.4
		53070	-7.25
		53080	-7.36
		53080	-7.28
		53090	-7.26
		53090	-7.1
		53100	-7.54
		53100	-7.39
		53110	-7.44
		53110	-7.17
		53120	-7.36
		53120	-7.29
		53120	-7.54
		53130	-7.41
		53130	-7.54
		53140	-7.49
		53140	-7.4
		53150	-7.57
		53160	-7.55
		53160	-7.34
		53170	-7.33
		53180	-7.52
		53190	-7.38
		53190	-7.19
		53200	-7.33
		53210	-7.54
		53220	-7
		53220	-7.14
		53230	-7.4
		53240	-7.4
		53250	-7
		53250	-7.26
		53260	-7.31
		53270	-7.21
		53280	-7.13
		53280	-7.09
		53290	-6.75
		53300	-6.95
		53310	-7.06
		53310	-7.37
		53320	-7.28
		53330	-7.27
		53340	-7.32
		53340	-7.36
		53350	-7.26
		53360	-7.21
		53370	-7.37
		53370	-7.34
		53380	-7.63
		53390	-7.49
		53400	-7.45
		53400	-7.34
		53410	-7.21
		53420	-7.18
		53430	-7.12
		53430	-7.33
		53440	-7.33
		53450	-7.13
		53460	-7.04
		53460	-6.94
		53470	-7.33
		53480	-7.07
		53490	-7.39
		53490	-7.05
		53500	-6.93
		53510	-7.27
		53520	-6.95
		53520	-7.19
		53530	-7.15
		53540	-7.24
		53550	-7.28
		53550	-7.42
		53560	-7.21
		53570	-7.37
		53580	-7.05
		53580	-7.09
		53590	-7.03
		53600	-7.17
		53610	-6.95
		53610	-7.03
		53620	-6.96
		53630	-7.01
		53640	-7.05
		53640	-7.15
		53650	-6.9
		53660	-6.85
		53670	-7.07
		53670	-7
		53680	-7.08
		53690	-7.02
		53690	-6.95
		53700	-6.95
		53710	-6.93
		53720	-7.02
		53720	-6.93
		53730	-6.96
		53740	-6.81
		53750	-6.87
		53750	-6.84
		53760	-6.92
		53770	-6.94
		53780	-6.78
		53790	-6.89
		53810	-6.74
		53820	-6.9
		53840	-6.94
		53860	-6.92
		53870	-6.74
		53890	-6.88
		53900	-6.88
		53920	-7.14
		53940	-7.07
		53950	-7.08
		53970	-7.04
		53980	-6.96
		54000	-6.87
		54020	-6.92
		54030	-6.68
		54050	-7.05
		54060	-6.86
		54080	-6.88
		54100	-6.98
		54110	-6.56
		54130	-6.8
		54140	-6.84
		54160	-6.67
		54180	-6.72
		54180	-7.05
		54190	-6.89
		54200	-7.04
		54210	-7.09
		54210	-6.7
		54220	-6.73
		54230	-6.68
		54240	-6.69
		54250	-6.85
		54250	-6.66
		54260	-6.77
		54270	-6.48
		54280	-6.67
		54280	-6.73
		54290	-6.62
		54300	-6.82
		54310	-6.77
		54310	-6.78
		54320	-6.72
		54330	-6.87
		54340	-6.76
		54340	-6.74
		54350	-6.79
		54360	-6.71
		54370	-6.72
		54370	-6.57
		54380	-6.59
		54390	-6.58
		54400	-6.57
		54410	-6.63
		54410	-6.59
		54420	-6.95
		54430	-6.6
		54440	-6.6
		54440	-6.54
		54450	-6.68
		54460	-6.49
		54470	-6.65
		54470	-6.66
		54480	-6.41
		54490	-6.66
		54500	-6.36
		54500	-6.47
		54510	-6.57
		54520	-6.69
		54530	-6.69
		54530	-6.69
		54540	-6.79
		54550	-6.56
		54560	-6.66
		54560	-6.74
		54570	-6.6
		54580	-6.72
		54590	-6.57
		54600	-6.52
		54600	-6.64
		54610	-6.53
		54620	-6.67
		54630	-6.8
		54630	-6.69
		54640	-6.49
		54650	-6.25
		54650	-6.56
		54660	-6.12
		54660	-6.42
		54670	-5.93
		54670	-6.56
		54680	-6.45
		54680	-6.59
		54690	-6.19
		54690	-6.41
		54700	-6.37
		54700	-6.08
		54710	-6.43
		54720	-6.35
		54720	-6.12
		54730	-6.31
		54730	-6.45
		54740	-6.19
		54740	-6.4
		54750	-6.16
		54750	-6.36
		54760	-6.29
		54760	-6.15
		54770	-6.4
		54770	-6.31
		54780	-6.23
		54780	-6.15
		54790	-6.23
		54790	-6.3
		54800	-6.51
		54800	-6.07
		54810	-6.24
		54820	-6.31
		54820	-6.32
		54830	-6.35
		54830	-6.47
		54840	-6.65
		54840	-6.37
		54850	-6.32
		54850	-6.59
		54860	-6.37
		54870	-6.37
		54870	-6.24
		54880	-6.3
		54880	-6.26
		54890	-6.56
		54900	-6.54
		54900	-6.53
		54910	-6.59
		54920	-6.42
		54920	-6.68
		54930	-6.58
		54930	-6.59
		54940	-6.52
		54950	-6.53
		54950	-6.59
		54960	-6.7
		54970	-6.71
		54970	-6.5
		54980	-6.69
		54980	-6.53
		54990	-6.54
		55000	-6.79
		55000	-6.64
		55010	-6.84
		55010	-6.84
		55020	-6.38
		55030	-6.1
		55030	-6.41
		55040	-6.45
		55050	-6.43
		55050	-6.63
		55060	-6.5
		55060	-6.42
		55070	-6.4
		55080	-6.61
		55080	-6.23
		55090	-6.29
		55100	-6.47
		55100	-6.58
		55110	-6.33
		55110	-6.26
		55120	-6.67
		55130	-6.65
		55130	-6.65
		55140	-6.59
		55150	-6.7
		55150	-6.61
		55160	-7.08
		55160	-6.78
		55170	-6.87
		55180	-7.01
		55180	-6.97
		55190	-7
		55190	-6.97
		55200	-6.76
		55210	-6.71
		55210	-6.77
		55220	-6.7
		55230	-6.86
		55230	-6.88
		55240	-6.63
		55240	-6.59
		55250	-6.57
		55260	-6.64
		55260	-6.66
		55270	-6.6
		55280	-6.53
		55280	-6.76
		55290	-6.61
		55300	-6.7
		55310	-6.65
		55310	-6.7
		55320	-6.8
		55330	-6.64
		55340	-6.65
		55340	-6.81
		55350	-6.73
		55360	-6.87
		55370	-6.77
		55380	-6.71
		55380	-6.72
		55390	-6.67
		55400	-6.8
		55410	-6.69
		55420	-6.74
		55420	-6.71
		55430	-6.86
		55450	-7.01
		55460	-6.94
		55460	-6.88
		55470	-6.86
		55480	-6.85
		55490	-6.75
		55500	-6.67
		55500	-6.68
		55510	-6.76
		55520	-6.91
		55530	-6.51
		55530	-6.4
		55540	-6.36
		55550	-6.8
		55560	-6.63
		55570	-7.09
		55570	-6.82
		55580	-6.9
		55590	-6.83
		55600	-6.74
		55610	-7.02
		55610	-7.05
		55620	-7.11
		55630	-6.9
		55640	-6.92
		55650	-6.83
		55650	-6.81
		55660	-6.98
		55670	-6.88
		55680	-7.09
		55690	-6.94
		55690	-6.88
		55700	-6.99
		55710	-7.04
		55720	-6.79
		55720	-6.83
		55730	-6.82
		55740	-7.03
		55750	-6.94
		55760	-6.95
		55760	-6.98
		55770	-7.09
		55780	-7.19
		55790	-7.18
		55800	-7.27
		55800	-6.85
		55810	-6.75
		55820	-6.99
		55830	-6.84
		55840	-7.07
		55840	-7.13
		55850	-7.17
		55860	-7.07
		55870	-6.76
		55870	-6.96
		55880	-7.19
		55890	-7.11
		55890	-7.14
		55900	-7.04
		55900	-6.94
		55900	-6.93
		55910	-6.98
		55910	-6.95
		55910	-7.08
		55910	-6.91
		55920	-6.98
		55920	-7.04
		55920	-6.84
		55930	-6.93
		55930	-6.55
		55930	-6.67
		55930	-6.63
		55940	-6.98
		55940	-6.87
		55940	-6.99
		55950	-6.91
		55950	-6.86
		55950	-6.72
		55960	-6.62
		55960	-6.38
		55960	-6.43
		55960	-6.46
		55970	-6.72
		55970	-6.74
		55970	-6.69
		55980	-6.87
		55980	-6.81
		55980	-6.79
		55980	-6.73
		55990	-6.68
		55990	-6.54
		55990	-6.62
		56000	-6.77
		56000	-6.55
		56000	-6.55
		56010	-6.6
		56010	-6.72
		56010	-6.62
		56010	-6.79
		56020	-6.81
		56020	-6.61
		56020	-6.53
		56030	-6.6
		56030	-6.67
		56030	-6.34
		56040	-6.57
		56040	-6.42
		56040	-6.6
		56040	-6.25
		56050	-6.36
		56050	-6.48
		56060	-6.67
		56070	-6.68
		56070	-6.64
		56080	-6.38
		56090	-6.62
		56090	-6.72
		56100	-6.68
		56110	-6.7
		56110	-6.63
		56120	-6.76
		56130	-6.81
		56130	-6.75
		56140	-6.8
		56150	-6.64
		56150	-6.62
		56160	-6.7
		56170	-6.65
		56170	-6.76
		56180	-6.65
		56190	-6.6
		56190	-6.41
		56200	-6.3
		56210	-5.73
		56210	-5.67
		56220	-6.46
		56230	-6.51
		56230	-6.6
		56240	-6.7
		56250	-6.52
		56250	-6.69
		56260	-6.65
		56270	-6.52
		56270	-6.63
		56280	-6.73
		56290	-6.72
		56290	-6.72
		56300	-6.34
		56310	-6.64
		56310	-6.73
		56320	-6.82
		56330	-6.76
		56330	-6.58
		56340	-6.6
		56350	-6.6
		56350	-6.69
		56360	-6.66
		56370	-6.56
		56370	-6.72
		56380	-6.51
		56390	-6.51
		56390	-6.66
		56400	-6.63
		56410	-6.54
		56410	-6.76
		56420	-6.84
		56430	-6.89
		56430	-7.04
		56440	-7.03
		56450	-7.01
		56450	-7.14
		56460	-7.13
		56470	-7.14
		56470	-7.04
		56480	-6.97
		56480	-7.06
		56490	-7.04
		56500	-7.02
		56500	-6.87
		56510	-6.94
		56520	-6.91
		56520	-6.85
		56530	-6.77
		56530	-6.57
		56540	-6.5
		56550	-6.56
		56550	-6.75
		56560	-6.85
		56570	-6.79
		56570	-6.85
		56570	-6.73
		56580	-6.9
		56580	-6.91
		56580	-6.84
		56580	-6.85
		56590	-7.08
		56590	-7.04
		56590	-7.12
		56590	-7.2
		56600	-7.15
		56600	-6.98
		56600	-7.01
		56600	-7.18
		56600	-7.11
		56610	-7
		56610	-7.02
		56610	-7.12
		56610	-7.19
		56620	-7.04
		56620	-7.04
		56620	-7.31
		56630	-7.19
		56630	-7.24
		56640	-7.13
		56640	-7
		56640	-7
		56650	-6.96
		56650	-6.9
		56660	-7.09
		56660	-6.98
		56660	-6.84
		56670	-7.14
		56670	-7.22
		56680	-7.1
		56680	-7.12
		56690	-6.89
		56690	-6.51
		56690	-7.46
		56700	-7.01
		56700	-7.21
		56710	-7.17
		56710	-7.4
		56710	-7.05
		56720	-7.03
		56720	-7.22
		56730	-6.83
		56730	-7.34
		56740	-7.12
		56740	-7.15
		56740	-7.11
		56750	-7.21
		56750	-7.23
		56760	-7.19
		56760	-7.01
		56760	-7.32
		56770	-6.92
		56770	-7.28
		56780	-7.44
		56780	-7.51
		56790	-7.39
		56790	-7.28
		56790	-7.34
		56800	-7.4
		56800	-7.02
		56810	-6.97
		56810	-7.12
		56810	-7.22
		56820	-7.22
		56820	-7.05
		56830	-7.21
		56830	-6.81
		56840	-6.92
		56840	-7.26
		56840	-7.28
		56850	-7.01
		56850	-7.12
		56860	-7.12
		56860	-7.07
		56860	-7.04
		56870	-7.02
		56870	-7.24
		56880	-7.21
		56880	-7.16
		56890	-7.26
		56890	-7.07
		56900	-7.13
		56900	-7.23
		56910	-7.2
		56920	-7.06
		56920	-6.88
		56930	-6.83
		56940	-7.04
		56950	-7.01
		56950	-7.05
		56960	-7.11
		56970	-7.03
		56970	-7.02
		56980	-7.14
		56990	-7.02
		56990	-6.97
		57000	-6.83
		57010	-7
		57010	-6.98
		57020	-6.55
		57030	-6.47
		57030	-6.81
		57040	-6.97
		57050	-7.1
		57060	-7.14
		57060	-6.92
		57070	-6.97
		57080	-7.01
		57080	-7.05
		57090	-7.14
		57100	-6.96
		57100	-7.1
		57110	-7.13
		57120	-6.63
		57120	-6.71
		57130	-7.09
		57140	-7.01
		57140	-6.91
		57140	-7.07
		57150	-7.02
		57150	-7
		57160	-7.17
		57160	-7.07
		57170	-7.01
		57170	-7.09
		57170	-7.07
		57180	-6.93
		57180	-7.01
		57190	-6.9
		57190	-6.97
		57190	-6.88
		57200	-6.92
		57200	-6.92
		57210	-7.16
		57210	-7.09
		57220	-7.17
		57220	-7.31
		57220	-7.39
		57230	-7.14
		57230	-7.24
		57240	-6.94
		57240	-7.1
		57250	-7.02
		57250	-6.77
		57250	-6.81
		57260	-6.96
		57260	-6.68
		57270	-6.78
		57270	-6.71
		57280	-6.9
		57280	-6.76
		57290	-6.89
		57290	-6.72
		57300	-6.55
		57300	-6.49
		57300	-6.47
		57310	-6.8
		57310	-6.68
		57320	-6.54
		57320	-6.43
		57330	-6.31
		57340	-6.49
		57340	-6.41
		57350	-6.32
		57350	-6.4
		57360	-6.37
		57360	-6.48
		57360	-6.42
		57370	-6.28
		57370	-6.54
		57380	-6.62
		57380	-6.98
		57390	-7.13
		57390	-7.15
		57400	-7.2
		57400	-7.23
		57410	-7.27
		57410	-7.16
		57410	-6.99
		57420	-7.07
		57420	-7.25
		57430	-7.09
		57430	-7.39
		57440	-7.46
		57440	-7.39
		57450	-7.31
		57450	-7.06
		57460	-6.7
		57460	-6.63
		57470	-6.67
		57470	-6.67
		57470	-6.78
		57480	-6.64
		57480	-7.18
		57490	-7.04
		57490	-6.95
		57500	-7.17
		57500	-7.01
		57510	-7.19
		57510	-7.25
		57520	-7
		57520	-7.13
		57520	-7.13
		57530	-7.04
		57530	-6.96
		57550	-7.05
		57560	-6.88
		57580	-7.21
		57590	-7.15
		57610	-7.08
		57620	-6.98
		57640	-7
		57650	-6.86
		57670	-7.11
		57680	-7.01
		57690	-6.7
		57690	-6.77
		57700	-7.15
		57710	-7.03
		57710	-6.87
		57720	-6.93
		57730	-6.95
		57730	-7.08
		57740	-6.97
		57750	-6.87
		57760	-6.86
		57760	-6.91
		57770	-6.59
		57780	-6.78
		57780	-6.7
		57790	-6.68
		57800	-6.73
		57800	-6.84
		57810	-6.56
		57820	-6.54
		57820	-6.55
		57830	-6.56
		57840	-6.64
		57840	-6.45
		57850	-6.46
		57860	-6.68
		57870	-6.44
		57870	-6.61
		57880	-6.33
		57890	-6.25
		57890	-6.27
		57900	-6.5
		57910	-6.42
		57910	-6.74
		57920	-6.57
		57930	-6.78
		57930	-6.76
		57940	-6.79
		57950	-6.75
		57950	-6.42
		57960	-6.65
		57970	-6.72
		57970	-6.3
		57980	-6.5
		57990	-6.6
		58000	-6.48
		58000	-6.47

## Sheet: Figure 2e
Reference for navy curve: Kathayat, G. et al. Indian monsoon variability on millennial-orbital timescales. Sci Rep 6, 24374 (2016).
		Age (a BP)	Depth (cm)	BT-1 d18O (‰, VPDB)
		53088.3	140.4	-6.61
		53325.5	140.6	-8.845
		53562.6	140.8	-8.14
		53799.8	141	-8.183
		54037	141.2	-4.995
		54274.1	141.4	-5.342
		54511.3	141.6	-4.926
		54559	141.8	-8.042
		54605.1	142	-8.694
		54651.2	142.2	-8.335
		54697.3	142.4	-6.391
		54743.4	142.6	-6.445
		54789.5	142.8	-5.971
		54835.7	143	-5.715
		54881.8	143.2	-5.335
		54927.9	143.4	-5.237
		54974	143.6	-5.599
		55020.1	143.8	-5.786
		55066.2	144	-5.286
		55112.3	144.2	-4.812
		55158.4	144.4	-4.778
		55204.5	144.6	-5.371
		55250.6	144.8	-4.435
		55296.8	145	-5.217
		55342.9	145.2	-5.538
		55389	145.4	-5.513
		55425.6	145.6	-7.568
		55462.4	145.8	-7.458
		55499.2	146	-8.153
		55536	146.2	-8.835
		55572.8	146.4	-7.177
		55609.7	146.6	-6.056
		55646.5	146.8	-5.642
		55683.3	147	-5.133
		55720.1	147.2	-5.623
		55756.9	147.4	-5.58
		55793.7	147.6	-5.112
		55830.5	147.8	-5.692
		55867.4	148	-5.698
		55904.2	148.2	-5.625
		55941	148.4	-5.155
		55977.8	148.6	-4.905
		56014.6	148.8	-4.578
		56051.4	149	-4.925
		56088.2	149.2	-4.967
		56125.1	149.4	-4.837
		56161.9	149.6	-4.984
		56198.7	149.8	-5.439
		56235.5	150	-4.976

## Sheet: Figure 2f
Reference: Kathayat, G. et al. Indian monsoon variability on millennial-orbital timescales. Sci Rep 6, 24374 (2016).
		Age (a BP)	Depth (cm)	BT-2 d18O (‰, VPDB)
		53071.5	12.5	-8.72
		53201.8	12.55	-8.8
		53332	12.6	-8.21
		53462.2	12.65	-8.39
		53592.5	12.7	-7.84
		53722.8	12.75	-7.66
		53853	12.8	-8.23
		53983.3	12.85	-7.84
		54113.5	12.9	-6.28
		54243.8	12.95	-4.89
		54374	13	-4.6
		54409.7	13.05	-4.31
		54445.9	13.1	-4.8
		54482.1	13.15	-4.22
		54505.6	13.2	-4.37
		54528.1	13.25	-4.67
		54550.3	13.3	-4.71
		54573.3	13.35	-6.99
		54596.3	13.4	-8.28
		54619.3	13.45	-8.58
		54642.3	13.5	-8.15
		54665.3	13.55	-6.57
		54688.3	13.6	-6.4
		54711.3	13.65	-6.09
		54734.3	13.7	-5.92
		54757.3	13.75	-5.89
		54780.3	13.8	-5.33
		54803.4	13.85	-5.05
		54826.4	13.9	-5.01
		54849.4	13.95	-5.18
		54872.4	14	-5.27
		54895.4	14.05	-5.5
		54918.4	14.1	-5.56
		54941.4	14.15	-5.75
		54964.4	14.2	-6.07
		54987.4	14.25	-5.92
		55010.4	14.3	-5.84
		55033.4	14.35	-5.94
		55056.4	14.4	-5.76
		55079.5	14.45	-5.87
		55102.5	14.5	-5.48
		55125.5	14.55	-5.45
		55148.5	14.6	-5.34
		55171.5	14.65	-4.88
		55194.5	14.7	-4.6
		55217.5	14.75	-4.67
		55240.5	14.8	-5.13
		55263.5	14.85	-5.04
		55286.5	14.9	-4.99
		55309.5	14.95	-4.92
		55332.6	15	-5.28
		55355.6	15.05	-5.55
		55378.6	15.1	-5.55
		55401.6	15.15	-4.63
		55424.6	15.2	-4.55
		55447.6	15.25	-4.7
		55470.6	15.3	-5.48
		55493.6	15.35	-5.02
		55516.6	15.4	-5.47
		55539.6	15.45	-5.58
		55562.6	15.5	-5.64
		55585.6	15.55	-5.52
		55597.3	15.6	-6.51
		55608.6	15.65	-5.13
		55619.9	15.7	-5.63
		55631.2	15.75	-5.6
		55642.5	15.8	-6.71
		55653.8	15.85	-6.79
		55665.1	15.9	-8.7
		55676.4	15.95	-8.03
		55687.7	16	-7.69
		55699	16.05	-7.64
		55710.3	16.1	-8.65
		55721.6	16.15	-7.52
		55733	16.2	-7.53
		55744.3	16.25	-8.19
		55755.6	16.3	-8.56
		55766.9	16.35	-7.72
		55778.2	16.4	-7.47
		55789.5	16.45	-7
		55800.8	16.5	-7.28
		55812.1	16.55	-8.09
		55823.4	16.6	-7.73
		55834.7	16.65	-6.7
		55846	16.7	-6.26
		55857.3	16.75	-5.96
		55868.7	16.8	-5.82
		55880	16.85	-5.57
		55891.3	16.9	-5.45
		55902.6	16.95	-5.33
		55913.9	17	-5.52
		55925.2	17.05	-5.46
		55936.5	17.1	-5.55
		55947.8	17.15	-5.57
		55959.1	17.2	-5.46
		55970.4	17.25	-5.4
		55986.3	17.3	-5.5
		56002	17.35	-5.36
		56017.6	17.4	-5.35
		56033.3	17.45	-5.56
		56049	17.5	-5.75
		56064.6	17.55	-5.85
		56080.3	17.6	-5.8
		56096	17.65	-5.8
		56111.6	17.7	-5.78
		56127.3	17.75	-5.87
		56143	17.8	-5.79
		56158.7	17.85	-5.99
		56174.3	17.9	-5.83
		56190	17.95	-5.87
		56205.7	18	-5.88
		56242.6	18.05	-5.95
		56280.2	18.1	-5.62
		56317.8	18.15	-5.55
		56355.4	18.2	-5.36
		56393	18.25	-5.18
		56430.6	18.3	-4.97
		56468.1	18.35	-4.59
		56505.7	18.4	-4.52
		56507	18.45	-4.37
		56507.4	18.5	-4.46
		56507.7	18.55	-4.63
		56508.1	18.6	-4.58
		56508.4	18.65	-4.7
		56508.8	18.7	-4.67
		56509.1	18.75	-4.86
		56509.5	18.8	-4.89
		56509.8	18.85	-4.83
		56510.2	18.9	-4.9
		56510.5	18.95	-4.83
		56510.9	19	-4.83
		56511.2	19.05	-4.78
		56511.6	19.1	-4.69
		56511.9	19.15	-4.83
		56525.1	19.2	-5.03
		56538.5	19.25	-4.8
		56551.9	19.3	-4.8
		56565.3	19.35	-5.2
		56578.7	19.4	-5.82
		56592.1	19.45	-5.7
		56605.5	19.5	-5.61
		56618.9	19.55	-5.35
		56632.3	19.6	-6.42
		56645.7	19.65	-6.68
		56659.1	19.7	-7.74
		56672.4	19.75	-7.99
		56685.8	19.8	-7.78
		56699.2	19.85	-9
		56712.6	19.9	-9.37
		56726	19.95	-9.35
		56739.4	20	-9.27
		56752.8	20.05	-8.57
		56766.2	20.1	-8.08
		56779.6	20.15	-7.78
		56793	20.2	-8.05
		56806.4	20.25	-8.26
		56819.7	20.3	-8.42
		56833.1	20.35	-8.29
		56846.5	20.4	-8.56
		56859.9	20.45	-8.25
		56873.3	20.5	-8.62
		56886.7	20.55	-8.71
		56900.1	20.6	-8.18
		56913.5	20.65	-8.03
		56926.9	20.7	-8.3
		56940.3	20.75	-8.63
		56953.7	20.8	-8.23
		56967	20.85	-8.25
		56980.4	20.9	-8.22
		56993.8	20.95	-8.14
		57007.2	21	-8.87
		57020.6	21.05	-8.62
		57034	21.1	-8.72
		57047.4	21.15	-8.39
		57060.8	21.2	-9.08
		57074.2	21.25	-8.56
		57087.6	21.3	-8.72
		57101	21.35	-8.31
		57114.3	21.4	-8.37
		57127.7	21.45	-8.8
		57141.1	21.5	-8.33
		57154.5	21.55	-8.07
		57167.9	21.6	-8.54
		57181.3	21.65	-8.88
		57194.7	21.7	-7.78
		57246.5	21.75	-7.38
		57298.1	21.8	-7.98
		57318.8	21.82	-7.817
		57360.1	21.86	-7.842
		57401.4	21.9	-7.915
		57442.7	21.94	-8.05
		57484	21.98	-8.375
		57525.2	22.02	-8.311
		57566.5	22.06	-8.35
		57607.8	22.1	-8.096
		57649.1	22.14	-8.228
		57690.4	22.18	-7.833
		57731.7	22.22	-7.16
		57773	22.26	-7.133
		57814.3	22.3	-7.923
		57855.6	22.34	-8.06
		57896.9	22.38	-8.803
		57938.2	22.42	-9.226
		57979.5	22.46	-7.989
		58020.8	22.5	-6.493

## Sheet: Figure 3a
References: North Greenland Ice Core Project Members. High-resolution record of Northern Hemisphere climate extending into the last interglacial period. Nature 431, 147-151 (2004); Rasmussen, S. O. et al. A stratigraphic framework for abrupt climatic changes during the Last Glacial period based on three synchronized Greenland ice-core records: refining and extending the INTIMATE event stratigraph…
	Age (a BP) (GICC05)	Age (a BP) (GICC05×1.0063)	NGRIP d18O (‰, VSMOW)
	26830	26999	-44.66
	26830	26999	-43.47
	26850	27019.2	-43.47
	26850	27019.2	-43.15
	26870	27039.3	-43.15
	26870	27039.3	-44.22
	26890	27059.4	-44.22
	26890	27059.4	-43.1
	26910	27079.5	-43.1
	26910	27079.5	-41.78
	26930	27099.7	-41.78
	26930	27099.7	-43.71
	26950	27119.8	-43.71
	26950	27119.8	-43.48
	26970	27139.9	-43.48
	26970	27139.9	-43.97
	26990	27160	-43.97
	26990	27160	-44.57
	27010	27180.2	-44.57
	27010	27180.2	-43.98
	27030	27200.3	-43.98
	27030	27200.3	-42.83
	27050	27220.4	-42.83
	27050	27220.4	-42.44
	27070	27240.5	-42.44
	27070	27240.5	-41.3
	27090	27260.7	-41.3
	27090	27260.7	-44.38
	27110	27280.8	-44.38
	27110	27280.8	-41.79
	27130	27300.9	-41.79
	27130	27300.9	-43.28
	27150	27321	-43.28
	27150	27321	-43.38
	27170	27341.2	-43.38
	27170	27341.2	-43.18
	27190	27361.3	-43.18
	27190	27361.3	-43.21
	27210	27381.4	-43.21
	27210	27381.4	-43.05
	27230	27401.5	-43.05
	27230	27401.5	-43.45
	27250	27421.7	-43.45
	27250	27421.7	-43.11
	27270	27441.8	-43.11
	27270	27441.8	-44.59
	27290	27461.9	-44.59
	27290	27461.9	-43.25
	27310	27482.1	-43.25
	27310	27482.1	-44.38
	27330	27502.2	-44.38
	27330	27502.2	-43.68
	27350	27522.3	-43.68
	27350	27522.3	-44.85
	27370	27542.4	-44.85
	27370	27542.4	-44.91
	27390	27562.6	-44.91
	27390	27562.6	-43.94
	27410	27582.7	-43.94
	27410	27582.7	-44.48
	27430	27602.8	-44.48
	27430	27602.8	-42.94
	27450	27622.9	-42.94
	27450	27622.9	-42.51
	27470	27643.1	-42.51
	27470	27643.1	-43.02
	27490	27663.2	-43.02
	27490	27663.2	-41.7
	27510	27683.3	-41.7
	27510	27683.3	-41.07
	27530	27703.4	-41.07
	27530	27703.4	-40.94
	27550	27723.6	-40.94
	27550	27723.6	-40.98
	27570	27743.7	-40.98
	27570	27743.7	-39.39
	27590	27763.8	-39.39
	27590	27763.8	-39.42
	27610	27783.9	-39.42
	27610	27783.9	-40.29
	27630	27804.1	-40.29
	27630	27804.1	-40.41
	27650	27824.2	-40.41
	27650	27824.2	-38.85
	27670	27844.3	-38.85
	27670	27844.3	-38.22
	27690	27864.4	-38.22
	27690	27864.4	-38.37
	27710	27884.6	-38.37
	27710	27884.6	-39.45
	27730	27904.7	-39.45
	27730	27904.7	-43.78
	27750	27924.8	-43.78
	27750	27924.8	-43.25
	27770	27945	-43.25
	27770	27945	-44.26
	27790	27965.1	-44.26
	27790	27965.1	-44.15
	27810	27985.2	-44.15
	27810	27985.2	-41.96
	27830	28005.3	-41.96
	27830	28005.3	-44.89
	27850	28025.5	-44.89
	27850	28025.5	-44.57
	27870	28045.6	-44.57
	27870	28045.6	-43.21
	27890	28065.7	-43.21
	27890	28065.7	-43.7
	27910	28085.8	-43.7
	27910	28085.8	-43.84
	27930	28106	-43.84
	27930	28106	-44.04
	27950	28126.1	-44.04
	27950	28126.1	-45
	27970	28146.2	-45
	27970	28146.2	-44.93
	27990	28166.3	-44.93
	27990	28166.3	-44.03
	28010	28186.5	-44.03
	28010	28186.5	-44.76
	28030	28206.6	-44.76
	28030	28206.6	-44.96
	28050	28226.7	-44.96
	28050	28226.7	-43.75
	28070	28246.8	-43.75
	28070	28246.8	-43.95
	28090	28267	-43.95
	28090	28267	-43.11
	28110	28287.1	-43.11
	28110	28287.1	-46.31
	28130	28307.2	-46.31
	28130	28307.2	-43.66
	28150	28327.3	-43.66
	28150	28327.3	-43.62
	28170	28347.5	-43.62
	28170	28347.5	-44.79
	28190	28367.6	-44.79
	28190	28367.6	-44.6
	28210	28387.7	-44.6
	28210	28387.7	-44.88
	28230	28407.8	-44.88
	28230	28407.8	-43.68
	28250	28428	-43.68
	28250	28428	-42.03
	28270	28448.1	-42.03
	28270	28448.1	-45.59
	28290	28468.2	-45.59
	28290	28468.2	-44.61
	28310	28488.4	-44.61
	28310	28488.4	-42.72
	28330	28508.5	-42.72
	28330	28508.5	-44.88
	28350	28528.6	-44.88
	28350	28528.6	-42.91
	28370	28548.7	-42.91
	28370	28548.7	-43.39
	28390	28568.9	-43.39
	28390	28568.9	-44.07
	28410	28589	-44.07
	28410	28589	-44.38
	28430	28609.1	-44.38
	28430	28609.1	-45.04
	28450	28629.2	-45.04
	28450	28629.2	-43.32
	28470	28649.4	-43.32
	28470	28649.4	-42.39
	28490	28669.5	-42.39
	28490	28669.5	-43.94
	28510	28689.6	-43.94
	28510	28689.6	-43.12
	28530	28709.7	-43.12
	28530	28709.7	-42.97
	28550	28729.9	-42.97
	28550	28729.9	-40.9
	28570	28750	-40.9
	28570	28750	-40.74
	28590	28770.1	-40.74
	28590	28770.1	-40.53
	28610	28790.2	-40.53
	28610	28790.2	-40.22
	28630	28810.4	-40.22
	28630	28810.4	-40.16
	28650	28830.5	-40.16
	28650	28830.5	-41.11
	28670	28850.6	-41.11
	28670	28850.6	-40.13
	28690	28870.7	-40.13
	28690	28870.7	-40.79
	28710	28890.9	-40.79
	28710	28890.9	-40.48
	28730	28911	-40.48
	28730	28911	-38.61
	28750	28931.1	-38.61
	28750	28931.1	-39.1
	28770	28951.3	-39.1
	28770	28951.3	-39.6
	28790	28971.4	-39.6
	28790	28971.4	-40.05
	28810	28991.5	-40.05
	28810	28991.5	-40.01
	28830	29011.6	-40.01
	28830	29011.6	-42.08
	28850	29031.8	-42.08
	28850	29031.8	-43.87
	28870	29051.9	-43.87
	28870	29051.9	-43.58
	28890	29072	-43.58
	28890	29072	-43.09
	28910	29092.1	-43.09
	28910	29092.1	-43.32
	28930	29112.3	-43.32
	28930	29112.3	-45.33
	28950	29132.4	-45.33
	28950	29132.4	-44.61
	28970	29152.5	-44.61
	28970	29152.5	-43.98
	28990	29172.6	-43.98
	28990	29172.6	-43.39
	29010	29192.8	-43.39
	29010	29192.8	-43.78
	29030	29212.9	-43.78
	29030	29212.9	-45.14
	29050	29233	-45.14
	29050	29233	-43.98
	29070	29253.1	-43.98
	29070	29253.1	-44.81
	29090	29273.3	-44.81
	29090	29273.3	-42.94
	29110	29293.4	-42.94
	29110	29293.4	-43.79
	29130	29313.5	-43.79
	29130	29313.5	-45.29
	29150	29333.6	-45.29
	29150	29333.6	-43.8
	29170	29353.8	-43.8
	29170	29353.8	-42.9
	29190	29373.9	-42.9
	29190	29373.9	-45.85
	29210	29394	-45.85
	29210	29394	-44.03
	29230	29414.1	-44.03
	29230	29414.1	-43.68
	29250	29434.3	-43.68
	29250	29434.3	-44.5
	29270	29454.4	-44.5
	29270	29454.4	-42.81
	29290	29474.5	-42.81
	29290	29474.5	-44.93
	29310	29494.7	-44.93
	29310	29494.7	-43.82
	29330	29514.8	-43.82
	29330	29514.8	-43.21
	29350	29534.9	-43.21
	29350	29534.9	-43.34
	29370	29555	-43.34
	29370	29555	-43.94
	29390	29575.2	-43.94
	29390	29575.2	-45.35
	29410	29595.3	-45.35
	29410	29595.3	-44.65
	29430	29615.4	-44.65
	29430	29615.4	-43.91
	29450	29635.5	-43.91
	29450	29635.5	-46.39
	29470	29655.7	-46.39
	29470	29655.7	-44.44
	29490	29675.8	-44.44
	29490	29675.8	-44.04
	29510	29695.9	-44.04
	29510	29695.9	-44.63
	29530	29716	-44.63
	29530	29716	-45.87
	29550	29736.2	-45.87
	29550	29736.2	-46.16
	29570	29756.3	-46.16
	29570	29756.3	-44.51
	29590	29776.4	-44.51
	29590	29776.4	-42.96
	29610	29796.5	-42.96
	29610	29796.5	-44.89
	29630	29816.7	-44.89
	29630	29816.7	-46.45
	29650	29836.8	-46.45
	29650	29836.8	-44.22
	29670	29856.9	-44.22
	29670	29856.9	-46.14
	29690	29877	-46.14
	29690	29877	-44.55
	29710	29897.2	-44.55
	29710	29897.2	-44.43
	29730	29917.3	-44.43
	29730	29917.3	-43.55
	29750	29937.4	-43.55
	29750	29937.4	-44.04
	29770	29957.6	-44.04
	29770	29957.6	-45.21
	29790	29977.7	-45.21
	29790	29977.7	-44.52
	29810	29997.8	-44.52
	29810	29997.8	-43.73
	29830	30017.9	-43.73
	29830	30017.9	-44.72
	29850	30038.1	-44.72
	29850	30038.1	-44.45
	29870	30058.2	-44.45
	29870	30058.2	-43.72
	29890	30078.3	-43.72
	29890	30078.3	-44.62
	29910	30098.4	-44.62
	29910	30098.4	-44.09
	29930	30118.6	-44.09
	29930	30118.6	-43
	29950	30138.7	-43
	29950	30138.7	-43.66
	29970	30158.8	-43.66
	29970	30158.8	-45.51
	29990	30178.9	-45.51
	29990	30178.9	-45.7
	30010	30199.1	-45.7
	30010	30199.1	-43.86
	30030	30219.2	-43.86
	30030	30219.2	-44.95
	30050	30239.3	-44.95
	30050	30239.3	-46.24
	30070	30259.4	-46.24
	30070	30259.4	-44.2
	30090	30279.6	-44.2
	30090	30279.6	-45.05
	30110	30299.7	-45.05
	30110	30299.7	-44.58
	30130	30319.8	-44.58
	30130	30319.8	-43.05
	30150	30339.9	-43.05
	30150	30339.9	-45.43
	30170	30360.1	-45.43
	30170	30360.1	-44.56
	30190	30380.2	-44.56
	30190	30380.2	-44.62
	30210	30400.3	-44.62
	30210	30400.3	-45.28
	30230	30420.4	-45.28
	30230	30420.4	-44.75
	30250	30440.6	-44.75
	30250	30440.6	-44.93
	30270	30460.7	-44.93
	30270	30460.7	-43.43
	30290	30480.8	-43.43
	30290	30480.8	-44.32
	30310	30501	-44.32
	30310	30501	-42.25
	30330	30521.1	-42.25
	30330	30521.1	-43.93
	30350	30541.2	-43.93
	30350	30541.2	-44.75
	30370	30561.3	-44.75
	30370	30561.3	-44.93
	30390	30581.5	-44.93
	30390	30581.5	-45.23
	30410	30601.6	-45.23
	30410	30601.6	-44.74
	30430	30621.7	-44.74
	30430	30621.7	-43.98
	30450	30641.8	-43.98
	30450	30641.8	-43.49
	30470	30662	-43.49
	30470	30662	-43.46
	30490	30682.1	-43.46
	30490	30682.1	-44.24
	30510	30702.2	-44.24
	30510	30702.2	-42.68
	30530	30722.3	-42.68
	30530	30722.3	-44.23
	30550	30742.5	-44.23
	30550	30742.5	-43.3
	30570	30762.6	-43.3
	30570	30762.6	-43.8
	30590	30782.7	-43.8
	30590	30782.7	-41.6
	30610	30802.8	-41.6
	30610	30802.8	-42.42
	30630	30823	-42.42
	30630	30823	-43.38
	30650	30843.1	-43.38
	30650	30843.1	-42.22
	30670	30863.2	-42.22
	30670	30863.2	-42.71
	30690	30883.3	-42.71
	30690	30883.3	-42.04
	30710	30903.5	-42.04
	30710	30903.5	-42.01
	30730	30923.6	-42.01
	30730	30923.6	-44.02
	30750	30943.7	-44.02
	30750	30943.7	-45.06
	30770	30963.9	-45.06
	30770	30963.9	-42.83
	30790	30984	-42.83
	30790	30984	-43.9
	30810	31004.1	-43.9
	30810	31004.1	-42.45
	30830	31024.2	-42.45
	30830	31024.2	-43.22
	30850	31044.4	-43.22
	30850	31044.4	-43.72
	30870	31064.5	-43.72
	30870	31064.5	-44.76
	30890	31084.6	-44.76
	30890	31084.6	-45.4
	30910	31104.7	-45.4
	30910	31104.7	-43.45
	30930	31124.9	-43.45
	30930	31124.9	-44.38
	30950	31145	-44.38
	30950	31145	-42.98
	30970	31165.1	-42.98
	30970	31165.1	-44.92
	30990	31185.2	-44.92
	30990	31185.2	-41.76
	31010	31205.4	-41.76
	31010	31205.4	-44.26
	31030	31225.5	-44.26
	31030	31225.5	-44.19
	31050	31245.6	-44.19
	31050	31245.6	-44.13
	31070	31265.7	-44.13
	31070	31265.7	-43.05
	31090	31285.9	-43.05
	31090	31285.9	-43.6
	31110	31306	-43.6
	31110	31306	-42.7
	31130	31326.1	-42.7
	31130	31326.1	-45.17
	31150	31346.2	-45.17
	31150	31346.2	-43.69
	31170	31366.4	-43.69
	31170	31366.4	-44.26
	31190	31386.5	-44.26
	31190	31386.5	-44.19
	31210	31406.6	-44.19
	31210	31406.6	-43.68
	31230	31426.7	-43.68
	31230	31426.7	-43.97
	31250	31446.9	-43.97
	31250	31446.9	-42.79
	31270	31467	-42.79
	31270	31467	-43.63
	31290	31487.1	-43.63
	31290	31487.1	-43.68
	31310	31507.3	-43.68
	31310	31507.3	-44.35
	31330	31527.4	-44.35
	31330	31527.4	-45.21
	31350	31547.5	-45.21
	31350	31547.5	-43.56
	31370	31567.6	-43.56
	31370	31567.6	-43.08
	31390	31587.8	-43.08
	31390	31587.8	-44.57
	31410	31607.9	-44.57
	31410	31607.9	-41.63
	31430	31628	-41.63
	31430	31628	-43.3
	31450	31648.1	-43.3
	31450	31648.1	-45.41
	31470	31668.3	-45.41
	31470	31668.3	-43.86
	31490	31688.4	-43.86
	31490	31688.4	-43.38
	31510	31708.5	-43.38
	31510	31708.5	-44.75
	31530	31728.6	-44.75
	31530	31728.6	-43.32
	31550	31748.8	-43.32
	31550	31748.8	-44
	31570	31768.9	-44
	31570	31768.9	-44.18
	31590	31789	-44.18
	31590	31789	-43.7
	31610	31809.1	-43.7
	31610	31809.1	-44.29
	31630	31829.3	-44.29
	31630	31829.3	-43.62
	31650	31849.4	-43.62
	31650	31849.4	-43.22
	31670	31869.5	-43.22
	31670	31869.5	-42.69
	31690	31889.6	-42.69
	31690	31889.6	-43.12
	31710	31909.8	-43.12
	31710	31909.8	-45.02
	31730	31929.9	-45.02
	31730	31929.9	-43.24
	31750	31950	-43.24
	31750	31950	-43.4
	31770	31970.2	-43.4
	31770	31970.2	-43.52
	31790	31990.3	-43.52
	31790	31990.3	-45.22
	31810	32010.4	-45.22
	31810	32010.4	-42.81
	31830	32030.5	-42.81
	31830	32030.5	-44.89
	31850	32050.7	-44.89
	31850	32050.7	-42.74
	31870	32070.8	-42.74
	31870	32070.8	-44.23
	31890	32090.9	-44.23
	31890	32090.9	-43.49
	31910	32111	-43.49
	31910	32111	-44.14
	31930	32131.2	-44.14
	31930	32131.2	-42.57
	31950	32151.3	-42.57
	31950	32151.3	-44.45
	31970	32171.4	-44.45
	31970	32171.4	-43.86
	31990	32191.5	-43.86
	31990	32191.5	-41.4
	32010	32211.7	-41.4
	32010	32211.7	-41.73
	32030	32231.8	-41.73
	32030	32231.8	-41.22
	32050	32251.9	-41.22
	32050	32251.9	-42.79
	32070	32272	-42.79
	32070	32272	-40.47
	32090	32292.2	-40.47
	32090	32292.2	-41.05
	32110	32312.3	-41.05
	32110	32312.3	-40.69
	32130	32332.4	-40.69
	32130	32332.4	-40.85
	32150	32352.5	-40.85
	32150	32352.5	-40.6
	32170	32372.7	-40.6
	32170	32372.7	-39.86
	32190	32392.8	-39.86
	32190	32392.8	-40.33
	32210	32412.9	-40.33
	32210	32412.9	-40.71
	32230	32433	-40.71
	32230	32433	-40.51
	32250	32453.2	-40.51
	32250	32453.2	-40.7
	32270	32473.3	-40.7
	32270	32473.3	-40.43
	32290	32493.4	-40.43
	32290	32493.4	-40.42
	32310	32513.6	-40.42
	32310	32513.6	-39.85
	32330	32533.7	-39.85
	32330	32533.7	-39.05
	32350	32553.8	-39.05
	32350	32553.8	-40.38
	32370	32573.9	-40.38
	32370	32573.9	-39.63
	32390	32594.1	-39.63
	32390	32594.1	-38.8
	32410	32614.2	-38.8
	32410	32614.2	-38.89
	32430	32634.3	-38.89
	32430	32634.3	-40.14
	32450	32654.4	-40.14
	32450	32654.4	-42.38
	32470	32674.6	-42.38
	32470	32674.6	-43.83
	32490	32694.7	-43.83
	32490	32694.7	-43.5
	32510	32714.8	-43.5
	32510	32714.8	-44.15
	32530	32734.9	-44.15
	32530	32734.9	-43.76
	32550	32755.1	-43.76
	32550	32755.1	-43.7
	32570	32775.2	-43.7
	32570	32775.2	-43.34
	32590	32795.3	-43.34
	32590	32795.3	-44.79
	32610	32815.4	-44.79
	32610	32815.4	-43.27
	32630	32835.6	-43.27
	32630	32835.6	-45.8
	32650	32855.7	-45.8
	32650	32855.7	-44.58
	32670	32875.8	-44.58
	32670	32875.8	-44.58
	32690	32895.9	-44.58
	32690	32895.9	-43.08
	32710	32916.1	-43.08
	32710	32916.1	-43.44
	32730	32936.2	-43.44
	32730	32936.2	-45.03
	32750	32956.3	-45.03
	32750	32956.3	-45.25
	32770	32976.5	-45.25
	32770	32976.5	-44.83
	32790	32996.6	-44.83
	32790	32996.6	-44.82
	32810	33016.7	-44.82
	32810	33016.7	-45.77
	32830	33036.8	-45.77
	32830	33036.8	-44.26
	32850	33057	-44.26
	32850	33057	-44.07
	32870	33077.1	-44.07
	32870	33077.1	-43.84
	32890	33097.2	-43.84
	32890	33097.2	-42.09
	32910	33117.3	-42.09
	32910	33117.3	-42.75
	32930	33137.5	-42.75
	32930	33137.5	-44.29
	32950	33157.6	-44.29
	32950	33157.6	-43.81
	32970	33177.7	-43.81
	32970	33177.7	-43.81
	32990	33197.8	-43.81
	32990	33197.8	-42.68
	33010	33218	-42.68
	33010	33218	-43.89
	33030	33238.1	-43.89
	33030	33238.1	-44.29
	33050	33258.2	-44.29
	33050	33258.2	-44.16
	33070	33278.3	-44.16
	33070	33278.3	-44.23
	33090	33298.5	-44.23
	33090	33298.5	-43.28
	33110	33318.6	-43.28
	33110	33318.6	-42.9
	33130	33338.7	-42.9
	33130	33338.7	-42.66
	33150	33358.8	-42.66
	33150	33358.8	-43.15
	33170	33379	-43.15
	33170	33379	-44.73
	33190	33399.1	-44.73
	33190	33399.1	-42.98
	33210	33419.2	-42.98
	33210	33419.2	-43.44
	33230	33439.3	-43.44
	33230	33439.3	-43.67
	33250	33459.5	-43.67
	33250	33459.5	-45.86
	33270	33479.6	-45.86
	33270	33479.6	-43.35
	33290	33499.7	-43.35
	33290	33499.7	-43.35
	33310	33519.9	-43.35
	33310	33519.9	-41.89
	33330	33540	-41.89
	33330	33540	-41.15
	33350	33560.1	-41.15
	33350	33560.1	-41.56
	33370	33580.2	-41.56
	33370	33580.2	-40.97
	33390	33600.4	-40.97
	33390	33600.4	-39.75
	33410	33620.5	-39.75
	33410	33620.5	-40.07
	33430	33640.6	-40.07
	33430	33640.6	-39.61
	33450	33660.7	-39.61
	33450	33660.7	-40.43
	33470	33680.9	-40.43
	33470	33680.9	-40.32
	33490	33701	-40.32
	33490	33701	-38.91
	33510	33721.1	-38.91
	33510	33721.1	-39.98
	33530	33741.2	-39.98
	33530	33741.2	-39.96
	33550	33761.4	-39.96
	33550	33761.4	-39.69
	33570	33781.5	-39.69
	33570	33781.5	-39.93
	33590	33801.6	-39.93
	33590	33801.6	-40.06
	33610	33821.7	-40.06
	33610	33821.7	-38.58
	33630	33841.9	-38.58
	33630	33841.9	-39.06
	33650	33862	-39.06
	33650	33862	-39.84
	33670	33882.1	-39.84
	33670	33882.1	-40.54
	33690	33902.2	-40.54
	33690	33902.2	-41.82
	33710	33922.4	-41.82
	33710	33922.4	-41.97
	33730	33942.5	-41.97
	33730	33942.5	-42.06
	33750	33962.6	-42.06
	33750	33962.6	-42.42
	33770	33982.8	-42.42
	33770	33982.8	-42.38
	33790	34002.9	-42.38
	33790	34002.9	-42.17
	33810	34023	-42.17
	33810	34023	-44.09
	33830	34043.1	-44.09
	33830	34043.1	-41.37
	33850	34063.3	-41.37
	33850	34063.3	-43.38
	33870	34083.4	-43.38
	33870	34083.4	-42.99
	33890	34103.5	-42.99
	33890	34103.5	-42.8
	33910	34123.6	-42.8
	33910	34123.6	-44.89
	33930	34143.8	-44.89
	33930	34143.8	-42.84
	33950	34163.9	-42.84
	33950	34163.9	-43.38
	33970	34184	-43.38
	33970	34184	-42.27
	33990	34204.1	-42.27
	33990	34204.1	-42.7
	34010	34224.3	-42.7
	34010	34224.3	-43.04
	34030	34244.4	-43.04
	34030	34244.4	-42.19
	34050	34264.5	-42.19
	34050	34264.5	-43.32
	34070	34284.6	-43.32
	34070	34284.6	-43.1
	34090	34304.8	-43.1
	34090	34304.8	-42.14
	34110	34324.9	-42.14
	34110	34324.9	-42.35
	34130	34345	-42.35
	34130	34345	-43.36
	34150	34365.1	-43.36
	34150	34365.1	-43.14
	34170	34385.3	-43.14
	34170	34385.3	-41.84
	34190	34405.4	-41.84
	34190	34405.4	-42.7
	34210	34425.5	-42.7
	34210	34425.5	-42.3
	34230	34445.6	-42.3
	34230	34445.6	-43.46
	34250	34465.8	-43.46
	34250	34465.8	-44.06
	34270	34485.9	-44.06
	34270	34485.9	-43.35
	34290	34506	-43.35
	34290	34506	-42.36
	34310	34526.2	-42.36
	34310	34526.2	-42.41
	34330	34546.3	-42.41
	34330	34546.3	-44.39
	34350	34566.4	-44.39
	34350	34566.4	-42.64
	34370	34586.5	-42.64
	34370	34586.5	-43.17
	34390	34606.7	-43.17
	34390	34606.7	-42.32
	34410	34626.8	-42.32
	34410	34626.8	-42.01
	34430	34646.9	-42.01
	34430	34646.9	-43.21
	34450	34667	-43.21
	34450	34667	-42.71
	34470	34687.2	-42.71
	34470	34687.2	-43.39
	34490	34707.3	-43.39
	34490	34707.3	-43.94
	34510	34727.4	-43.94
	34510	34727.4	-42.61
	34530	34747.5	-42.61
	34530	34747.5	-43.08
	34550	34767.7	-43.08
	34550	34767.7	-43.92
	34570	34787.8	-43.92
	34570	34787.8	-43.51
	34590	34807.9	-43.51
	34590	34807.9	-41.77
	34610	34828	-41.77
	34610	34828	-41.32
	34630	34848.2	-41.32
	34630	34848.2	-42.23
	34650	34868.3	-42.23
	34650	34868.3	-43.1
	34670	34888.4	-43.1
	34670	34888.4	-44.34
	34690	34908.5	-44.34
	34690	34908.5	-40.91
	34710	34928.7	-40.91
	34710	34928.7	-40.2
	34730	34948.8	-40.2
	34730	34948.8	-39.36
	34750	34968.9	-39.36
	34750	34968.9	-40.4
	34770	34989.1	-40.4
	34770	34989.1	-40.99
	34790	35009.2	-40.99
	34790	35009.2	-40.22
	34810	35029.3	-40.22
	34810	35029.3	-40.35
	34830	35049.4	-40.35
	34830	35049.4	-41.17
	34850	35069.6	-41.17
	34850	35069.6	-40.44
	34870	35089.7	-40.44
	34870	35089.7	-41.77
	34890	35109.8	-41.77
	34890	35109.8	-40.08
	34910	35129.9	-40.08
	34910	35129.9	-41.3
	34930	35150.1	-41.3
	34930	35150.1	-41.05
	34950	35170.2	-41.05
	34950	35170.2	-41.16
	34970	35190.3	-41.16
	34970	35190.3	-40.04
	34990	35210.4	-40.04
	34990	35210.4	-39.71
	35010	35230.6	-39.71
	35010	35230.6	-39.07
	35030	35250.7	-39.07
	35030	35250.7	-39.53
	35050	35270.8	-39.53
	35050	35270.8	-40.02
	35070	35290.9	-40.02
	35070	35290.9	-40.36
	35090	35311.1	-40.36
	35090	35311.1	-39.75
	35110	35331.2	-39.75
	35110	35331.2	-39.31
	35130	35351.3	-39.31
	35130	35351.3	-40.11
	35150	35371.4	-40.11
	35150	35371.4	-40.45
	35170	35391.6	-40.45
	35170	35391.6	-38.75
	35190	35411.7	-38.75
	35190	35411.7	-39.64
	35210	35431.8	-39.64
	35210	35431.8	-39.31
	35230	35451.9	-39.31
	35230	35451.9	-39.82
	35250	35472.1	-39.82
	35250	35472.1	-39.21
	35270	35492.2	-39.21
	35270	35492.2	-39.61
	35290	35512.3	-39.61
	35290	35512.3	-38.49
	35310	35532.5	-38.49
	35310	35532.5	-38.8
	35330	35552.6	-38.8
	35330	35552.6	-39.46
	35350	35572.7	-39.46
	35350	35572.7	-38.81
	35370	35592.8	-38.81
	35370	35592.8	-38.25
	35390	35613	-38.25
	35390	35613	-39.18
	35410	35633.1	-39.18
	35410	35633.1	-39.46
	35430	35653.2	-39.46
	35430	35653.2	-40.97
	35450	35673.3	-40.97
	35450	35673.3	-42.74
	35470	35693.5	-42.74
	35470	35693.5	-42.94
	35490	35713.6	-42.94
	35490	35713.6	-44.65
	35510	35733.7	-44.65
	35510	35733.7	-40.86
	35530	35753.8	-40.86
	35530	35753.8	-43.17
	35550	35774	-43.17
	35550	35774	-42.78
	35570	35794.1	-42.78
	35570	35794.1	-42.89
	35590	35814.2	-42.89
	35590	35814.2	-41.51
	35610	35834.3	-41.51
	35610	35834.3	-42.96
	35630	35854.5	-42.96
	35630	35854.5	-42.91
	35650	35874.6	-42.91
	35650	35874.6	-41.75
	35670	35894.7	-41.75
	35670	35894.7	-41.56
	35690	35914.8	-41.56
	35690	35914.8	-41.31
	35710	35935	-41.31
	35710	35935	-44
	35730	35955.1	-44
	35730	35955.1	-43.1
	35750	35975.2	-43.1
	35750	35975.2	-43.14
	35770	35995.4	-43.14
	35770	35995.4	-44.04
	35790	36015.5	-44.04
	35790	36015.5	-44.96
	35810	36035.6	-44.96
	35810	36035.6	-44.37
	35830	36055.7	-44.37
	35830	36055.7	-44.75
	35850	36075.9	-44.75
	35850	36075.9	-43.88
	35870	36096	-43.88
	35870	36096	-44.06
	35890	36116.1	-44.06
	35890	36116.1	-41.75
	35910	36136.2	-41.75
	35910	36136.2	-43.07
	35930	36156.4	-43.07
	35930	36156.4	-42.42
	35950	36176.5	-42.42
	35950	36176.5	-43.36
	35970	36196.6	-43.36
	35970	36196.6	-43.33
	35990	36216.7	-43.33
	35990	36216.7	-43.62
	36010	36236.9	-43.62
	36010	36236.9	-43.21
	36030	36257	-43.21
	36030	36257	-43.1
	36050	36277.1	-43.1
	36050	36277.1	-43.11
	36070	36297.2	-43.11
	36070	36297.2	-42.54
	36090	36317.4	-42.54
	36090	36317.4	-43.06
	36110	36337.5	-43.06
	36110	36337.5	-42.4
	36130	36357.6	-42.4
	36130	36357.6	-40.66
	36150	36377.7	-40.66
	36150	36377.7	-43.77
	36170	36397.9	-43.77
	36170	36397.9	-42.71
	36190	36418	-42.71
	36190	36418	-43.12
	36210	36438.1	-43.12
	36210	36438.1	-43.16
	36230	36458.2	-43.16
	36230	36458.2	-44.58
	36250	36478.4	-44.58
	36250	36478.4	-42.32
	36270	36498.5	-42.32
	36270	36498.5	-43.36
	36290	36518.6	-43.36
	36290	36518.6	-41.14
	36310	36538.8	-41.14
	36310	36538.8	-41.89
	36330	36558.9	-41.89
	36330	36558.9	-42.5
	36350	36579	-42.5
	36350	36579	-43.56
	36370	36599.1	-43.56
	36370	36599.1	-42.04
	36390	36619.3	-42.04
	36390	36619.3	-43.74
	36410	36639.4	-43.74
	36410	36639.4	-41.81
	36430	36659.5	-41.81
	36430	36659.5	-41.91
	36450	36679.6	-41.91
	36450	36679.6	-41.39
	36470	36699.8	-41.39
	36470	36699.8	-43.41
	36490	36719.9	-43.41
	36490	36719.9	-42.99
	36510	36740	-42.99
	36510	36740	-43.05
	36530	36760.1	-43.05
	36530	36760.1	-42.38
	36550	36780.3	-42.38
	36550	36780.3	-41.52
	36570	36800.4	-41.52
	36570	36800.4	-41.91
	36590	36820.5	-41.91
	36590	36820.5	-39.88
	36610	36840.6	-39.88
	36610	36840.6	-40.2
	36630	36860.8	-40.2
	36630	36860.8	-41.81
	36650	36880.9	-41.81
	36650	36880.9	-41.09
	36670	36901	-41.09
	36670	36901	-40.74
	36690	36921.1	-40.74
	36690	36921.1	-41.34
	36710	36941.3	-41.34
	36710	36941.3	-41.33
	36730	36961.4	-41.33
	36730	36961.4	-41.23
	36750	36981.5	-41.23
	36750	36981.5	-41.38
	36770	37001.7	-41.38
	36770	37001.7	-39.92
	36790	37021.8	-39.92
	36790	37021.8	-41.15
	36810	37041.9	-41.15
	36810	37041.9	-41.21
	36830	37062	-41.21
	36830	37062	-41.21
	36850	37082.2	-41.21
	36850	37082.2	-41.5
	36870	37102.3	-41.5
	36870	37102.3	-41.47
	36890	37122.4	-41.47
	36890	37122.4	-42.17
	36910	37142.5	-42.17
	36910	37142.5	-41.18
	36930	37162.7	-41.18
	36930	37162.7	-41.03
	36950	37182.8	-41.03
	36950	37182.8	-40.84
	36970	37202.9	-40.84
	36970	37202.9	-41.2
	36990	37223	-41.2
	36990	37223	-41.47
	37010	37243.2	-41.47
	37010	37243.2	-40.7
	37030	37263.3	-40.7
	37030	37263.3	-40.8
	37050	37283.4	-40.8
	37050	37283.4	-41.31
	37070	37303.5	-41.31
	37070	37303.5	-40.04
	37090	37323.7	-40.04
	37090	37323.7	-40.53
	37110	37343.8	-40.53
	37110	37343.8	-40.25
	37130	37363.9	-40.25
	37130	37363.9	-39.92
	37150	37384	-39.92
	37150	37384	-39.48
	37170	37404.2	-39.48
	37170	37404.2	-39.69
	37190	37424.3	-39.69
	37190	37424.3	-39.35
	37210	37444.4	-39.35
	37210	37444.4	-40.4
	37230	37464.5	-40.4
	37230	37464.5	-39.93
	37250	37484.7	-39.93
	37250	37484.7	-39.41
	37270	37504.8	-39.41
	37270	37504.8	-38.89
	37290	37524.9	-38.89
	37290	37524.9	-39.43
	37310	37545.1	-39.43
	37310	37545.1	-40.83
	37330	37565.2	-40.83
	37330	37565.2	-40.19
	37350	37585.3	-40.19
	37350	37585.3	-40.76
	37370	37605.4	-40.76
	37370	37605.4	-39.05
	37390	37625.6	-39.05
	37390	37625.6	-39.15
	37410	37645.7	-39.15
	37410	37645.7	-38.74
	37430	37665.8	-38.74
	37430	37665.8	-38.57
	37450	37685.9	-38.57
	37450	37685.9	-39.31
	37470	37706.1	-39.31
	37470	37706.1	-39.96
	37490	37726.2	-39.96
	37490	37726.2	-38.57
	37510	37746.3	-38.57
	37510	37746.3	-38.66
	37530	37766.4	-38.66
	37530	37766.4	-38.48
	37550	37786.6	-38.48
	37550	37786.6	-39.6
	37570	37806.7	-39.6
	37570	37806.7	-39.02
	37590	37826.8	-39.02
	37590	37826.8	-38.71
	37610	37846.9	-38.71
	37610	37846.9	-39.18
	37630	37867.1	-39.18
	37630	37867.1	-38.56
	37650	37887.2	-38.56
	37650	37887.2	-38.72
	37670	37907.3	-38.72
	37670	37907.3	-39.31
	37690	37927.4	-39.31
	37690	37927.4	-38.74
	37710	37947.6	-38.74
	37710	37947.6	-39.11
	37730	37967.7	-39.11
	37730	37967.7	-38.91
	37750	37987.8	-38.91
	37750	37987.8	-39.03
	37770	38008	-39.03
	37770	38008	-39.37
	37790	38028.1	-39.37
	37790	38028.1	-38.76
	37810	38048.2	-38.76
	37810	38048.2	-39.66
	37830	38068.3	-39.66
	37830	38068.3	-39.18
	37850	38088.5	-39.18
	37850	38088.5	-38.92
	37870	38108.6	-38.92
	37870	38108.6	-39.18
	37890	38128.7	-39.18
	37890	38128.7	-38.96
	37910	38148.8	-38.96
	37910	38148.8	-38.12
	37930	38169	-38.12
	37930	38169	-39.07
	37950	38189.1	-39.07
	37950	38189.1	-38.88
	37970	38209.2	-38.88
	37970	38209.2	-38.16
	37990	38229.3	-38.16
	37990	38229.3	-38.75
	38010	38249.5	-38.75
	38010	38249.5	-39.01
	38030	38269.6	-39.01
	38030	38269.6	-38.68
	38050	38289.7	-38.68
	38050	38289.7	-38.2
	38070	38309.8	-38.2
	38070	38309.8	-37.86
	38090	38330	-37.86
	38090	38330	-38.21
	38110	38350.1	-38.21
	38110	38350.1	-38.55
	38130	38370.2	-38.55
	38130	38370.2	-37.56
	38150	38390.3	-37.56
	38150	38390.3	-39.57
	38170	38410.5	-39.57
	38170	38410.5	-42.1
	38190	38430.6	-42.1
	38190	38430.6	-41.85
	38210	38450.7	-41.85
	38210	38450.7	-42.11
	38230	38470.8	-42.11
	38230	38470.8	-42.12
	38250	38491	-42.12
	38250	38491	-42.05
	38270	38511.1	-42.05
	38270	38511.1	-42.61
	38290	38531.2	-42.61
	38290	38531.2	-43.28
	38310	38551.4	-43.28
	38310	38551.4	-43.46
	38330	38571.5	-43.46
	38330	38571.5	-41.5
	38350	38591.6	-41.5
	38350	38591.6	-43.54
	38370	38611.7	-43.54
	38370	38611.7	-39.93
	38390	38631.9	-39.93
	38390	38631.9	-41.9
	38410	38652	-41.9
	38410	38652	-43.59
	38430	38672.1	-43.59
	38430	38672.1	-41.9
	38450	38692.2	-41.9
	38450	38692.2	-41.44
	38470	38712.4	-41.44
	38470	38712.4	-44.3
	38490	38732.5	-44.3
	38490	38732.5	-42.96
	38510	38752.6	-42.96
	38510	38752.6	-43.08
	38530	38772.7	-43.08
	38530	38772.7	-41.78
	38550	38792.9	-41.78
	38550	38792.9	-44.31
	38570	38813	-44.31
	38570	38813	-42.16
	38590	38833.1	-42.16
	38590	38833.1	-42.79
	38610	38853.2	-42.79
	38610	38853.2	-42.7
	38630	38873.4	-42.7
	38630	38873.4	-43.76
	38650	38893.5	-43.76
	38650	38893.5	-44.41
	38670	38913.6	-44.41
	38670	38913.6	-42.34
	38690	38933.7	-42.34
	38690	38933.7	-43.45
	38710	38953.9	-43.45
	38710	38953.9	-42.74
	38730	38974	-42.74
	38730	38974	-44.21
	38750	38994.1	-44.21
	38750	38994.1	-43.2
	38770	39014.3	-43.2
	38770	39014.3	-43.36
	38790	39034.4	-43.36
	38790	39034.4	-43.54
	38810	39054.5	-43.54
	38810	39054.5	-42.43
	38830	39074.6	-42.43
	38830	39074.6	-41.66
	38850	39094.8	-41.66
	38850	39094.8	-42.85
	38870	39114.9	-42.85
	38870	39114.9	-43.24
	38890	39135	-43.24
	38890	39135	-41.33
	38910	39155.1	-41.33
	38910	39155.1	-42.47
	38930	39175.3	-42.47
	38930	39175.3	-41.71
	38950	39195.4	-41.71
	38950	39195.4	-43.85
	38970	39215.5	-43.85
	38970	39215.5	-44.43
	38990	39235.6	-44.43
	38990	39235.6	-45.17
	39010	39255.8	-45.17
	39010	39255.8	-42.07
	39030	39275.9	-42.07
	39030	39275.9	-43.1
	39050	39296	-43.1
	39050	39296	-44.61
	39070	39316.1	-44.61
	39070	39316.1	-43.17
	39090	39336.3	-43.17
	39090	39336.3	-43.69
	39110	39356.4	-43.69
	39110	39356.4	-43.45
	39130	39376.5	-43.45
	39130	39376.5	-42.3
	39150	39396.6	-42.3
	39150	39396.6	-43.01
	39170	39416.8	-43.01
	39170	39416.8	-44.16
	39190	39436.9	-44.16
	39190	39436.9	-43.44
	39210	39457	-43.44
	39210	39457	-44.23
	39230	39477.1	-44.23
	39230	39477.1	-43.39
	39250	39497.3	-43.39
	39250	39497.3	-42.58
	39270	39517.4	-42.58
	39270	39517.4	-44.19
	39290	39537.5	-44.19
	39290	39537.5	-42.37
	39310	39557.7	-42.37
	39310	39557.7	-43.52
	39330	39577.8	-43.52
	39330	39577.8	-43.76
	39350	39597.9	-43.76
	39350	39597.9	-43.59
	39370	39618	-43.59
	39370	39618	-41.9
	39390	39638.2	-41.9
	39390	39638.2	-41.67
	39410	39658.3	-41.67
	39410	39658.3	-44.66
	39430	39678.4	-44.66
	39430	39678.4	-44.16
	39450	39698.5	-44.16
	39450	39698.5	-44.37
	39470	39718.7	-44.37
	39470	39718.7	-43.4
	39490	39738.8	-43.4
	39490	39738.8	-42.23
	39510	39758.9	-42.23
	39510	39758.9	-42.56
	39530	39779	-42.56
	39530	39779	-41.71
	39550	39799.2	-41.71
	39550	39799.2	-44.69
	39570	39819.3	-44.69
	39570	39819.3	-43.45
	39590	39839.4	-43.45
	39590	39839.4	-43.01
	39610	39859.5	-43.01
	39610	39859.5	-42.35
	39630	39879.7	-42.35
	39630	39879.7	-42.5
	39650	39899.8	-42.5
	39650	39899.8	-43.11
	39670	39919.9	-43.11
	39670	39919.9	-44.25
	39690	39940	-44.25
	39690	39940	-42.15
	39710	39960.2	-42.15
	39710	39960.2	-43.66
	39730	39980.3	-43.66
	39730	39980.3	-42.31
	39750	40000.4	-42.31
	39750	40000.4	-42.86
	39770	40020.6	-42.86
	39770	40020.6	-44.08
	39790	40040.7	-44.08
	39790	40040.7	-43.53
	39810	40060.8	-43.53
	39810	40060.8	-43.53
	39830	40080.9	-43.53
	39830	40080.9	-42.6
	39850	40101.1	-42.6
	39850	40101.1	-42.21
	39870	40121.2	-42.21
	39870	40121.2	-42.2
	39890	40141.3	-42.2
	39890	40141.3	-42.17
	39910	40161.4	-42.17
	39910	40161.4	-41.63
	39930	40181.6	-41.63
	39930	40181.6	-40.84
	39950	40201.7	-40.84
	39950	40201.7	-40.33
	39970	40221.8	-40.33
	39970	40221.8	-40.84
	39990	40241.9	-40.84
	39990	40241.9	-40.71
	40010	40262.1	-40.71
	40010	40262.1	-40.49
	40030	40282.2	-40.49
	40030	40282.2	-39.68
	40050	40302.3	-39.68
	40050	40302.3	-40.58
	40070	40322.4	-40.58
	40070	40322.4	-39.43
	40090	40342.6	-39.43
	40090	40342.6	-40.85
	40110	40362.7	-40.85
	40110	40362.7	-42.54
	40130	40382.8	-42.54
	40130	40382.8	-43.71
	40150	40402.9	-43.71
	40150	40402.9	-42.57
	40170	40423.1	-42.57
	40170	40423.1	-42.11
	40190	40443.2	-42.11
	40190	40443.2	-42.51
	40210	40463.3	-42.51
	40210	40463.3	-42.07
	40230	40483.4	-42.07
	40230	40483.4	-42.5
	40250	40503.6	-42.5
	40250	40503.6	-42.13
	40270	40523.7	-42.13
	40270	40523.7	-41.98
	40290	40543.8	-41.98
	40290	40543.8	-42.4
	40310	40564	-42.4
	40310	40564	-42.38
	40330	40584.1	-42.38
	40330	40584.1	-41.77
	40350	40604.2	-41.77
	40350	40604.2	-42.43
	40370	40624.3	-42.43
	40370	40624.3	-42.25
	40390	40644.5	-42.25
	40390	40644.5	-43
	40410	40664.6	-43
	40410	40664.6	-42.07
	40430	40684.7	-42.07
	40430	40684.7	-42.29
	40450	40704.8	-42.29
	40450	40704.8	-41.79
	40470	40725	-41.79
	40470	40725	-41.9
	40490	40745.1	-41.9
	40490	40745.1	-42.44
	40510	40765.2	-42.44
	40510	40765.2	-43.41
	40530	40785.3	-43.41
	40530	40785.3	-42.98
	40550	40805.5	-42.98
	40550	40805.5	-42.59
	40570	40825.6	-42.59
	40570	40825.6	-45.41
	40590	40845.7	-45.41
	40590	40845.7	-42.57
	40610	40865.8	-42.57
	40610	40865.8	-42.49
	40630	40886	-42.49
	40630	40886	-42.85
	40650	40906.1	-42.85
	40650	40906.1	-44.29
	40670	40926.2	-44.29
	40670	40926.2	-42.53
	40690	40946.3	-42.53
	40690	40946.3	-44.53
	40710	40966.5	-44.53
	40710	40966.5	-43.81
	40730	40986.6	-43.81
	40730	40986.6	-43.21
	40750	41006.7	-43.21
	40750	41006.7	-41.05
	40770	41026.9	-41.05
	40770	41026.9	-42.61
	40790	41047	-42.61
	40790	41047	-41.47
	40810	41067.1	-41.47
	40810	41067.1	-42.65
	40830	41087.2	-42.65
	40830	41087.2	-41.95
	40850	41107.4	-41.95
	40850	41107.4	-42.37
	40870	41127.5	-42.37
	40870	41127.5	-41.29
	40890	41147.6	-41.29
	40890	41147.6	-42.17
	40910	41167.7	-42.17
	40910	41167.7	-40.42
	40930	41187.9	-40.42
	40930	41187.9	-41.16
	40950	41208	-41.16
	40950	41208	-40.81
	40970	41228.1	-40.81
	40970	41228.1	-39.6
	40990	41248.2	-39.6
	40990	41248.2	-39.82
	41010	41268.4	-39.82
	41010	41268.4	-40.35
	41030	41288.5	-40.35
	41030	41288.5	-39.59
	41050	41308.6	-39.59
	41050	41308.6	-39.24
	41070	41328.7	-39.24
	41070	41328.7	-40.35
	41090	41348.9	-40.35
	41090	41348.9	-39.71
	41110	41369	-39.71
	41110	41369	-41.29
	41130	41389.1	-41.29
	41130	41389.1	-39.23
	41150	41409.2	-39.23
	41150	41409.2	-39.37
	41170	41429.4	-39.37
	41170	41429.4	-40.12
	41190	41449.5	-40.12
	41190	41449.5	-39.84
	41210	41469.6	-39.84
	41210	41469.6	-39.96
	41230	41489.7	-39.96
	41230	41489.7	-38.36
	41250	41509.9	-38.36
	41250	41509.9	-39.47
	41270	41530	-39.47
	41270	41530	-39.41
	41290	41550.1	-39.41
	41290	41550.1	-39.95
	41310	41570.3	-39.95
	41310	41570.3	-38.95
	41330	41590.4	-38.95
	41330	41590.4	-38.83
	41350	41610.5	-38.83
	41350	41610.5	-38.57
	41370	41630.6	-38.57
	41370	41630.6	-38.36
	41390	41650.8	-38.36
	41390	41650.8	-39.8
	41410	41670.9	-39.8
	41410	41670.9	-41.78
	41430	41691	-41.78
	41430	41691	-43.23
	41450	41711.1	-43.23
	41450	41711.1	-42.26
	41470	41731.3	-42.26
	41470	41731.3	-41.3
	41490	41751.4	-41.3
	41490	41751.4	-43.5
	41510	41771.5	-43.5
	41510	41771.5	-42.76
	41530	41791.6	-42.76
	41530	41791.6	-42.7
	41550	41811.8	-42.7
	41550	41811.8	-41.76
	41570	41831.9	-41.76
	41570	41831.9	-42.31
	41590	41852	-42.31
	41590	41852	-41.66
	41610	41872.1	-41.66
	41610	41872.1	-43.61
	41630	41892.3	-43.61
	41630	41892.3	-42.92
	41650	41912.4	-42.92
	41650	41912.4	-41.92
	41670	41932.5	-41.92
	41670	41932.5	-41.69
	41690	41952.6	-41.69
	41690	41952.6	-43.75
	41710	41972.8	-43.75
	41710	41972.8	-43.29
	41730	41992.9	-43.29
	41730	41992.9	-43.59
	41750	42013	-43.59
	41750	42013	-42.86
	41770	42033.2	-42.86
	41770	42033.2	-42.25
	41790	42053.3	-42.25
	41790	42053.3	-41.81
	41810	42073.4	-41.81
	41810	42073.4	-42.54
	41830	42093.5	-42.54
	41830	42093.5	-43.07
	41850	42113.7	-43.07
	41850	42113.7	-43.67
	41870	42133.8	-43.67
	41870	42133.8	-42.5
	41890	42153.9	-42.5
	41890	42153.9	-42.03
	41910	42174	-42.03
	41910	42174	-42.84
	41930	42194.2	-42.84
	41930	42194.2	-43.18
	41950	42214.3	-43.18
	41950	42214.3	-43.95
	41970	42234.4	-43.95
	41970	42234.4	-41.98
	41990	42254.5	-41.98
	41990	42254.5	-42.11
	42010	42274.7	-42.11
	42010	42274.7	-43.49
	42030	42294.8	-43.49
	42030	42294.8	-42.24
	42050	42314.9	-42.24
	42050	42314.9	-42.65
	42070	42335	-42.65
	42070	42335	-41.51
	42090	42355.2	-41.51
	42090	42355.2	-41.73
	42110	42375.3	-41.73
	42110	42375.3	-42.13
	42130	42395.4	-42.13
	42130	42395.4	-42.27
	42150	42415.5	-42.27
	42150	42415.5	-42.17
	42170	42435.7	-42.17
	42170	42435.7	-42.03
	42190	42455.8	-42.03
	42190	42455.8	-41.73
	42210	42475.9	-41.73
	42210	42475.9	-42.67
	42230	42496	-42.67
	42230	42496	-40.56
	42250	42516.2	-40.56
	42250	42516.2	-39.57
	42270	42536.3	-39.57
	42270	42536.3	-41.49
	42290	42556.4	-41.49
	42290	42556.4	-40.64
	42310	42576.6	-40.64
	42310	42576.6	-41.24
	42330	42596.7	-41.24
	42330	42596.7	-40.76
	42350	42616.8	-40.76
	42350	42616.8	-40.8
	42370	42636.9	-40.8
	42370	42636.9	-40.28
	42390	42657.1	-40.28
	42390	42657.1	-41.63
	42410	42677.2	-41.63
	42410	42677.2	-41.75
	42430	42697.3	-41.75
	42430	42697.3	-41.86
	42450	42717.4	-41.86
	42450	42717.4	-41.12
	42470	42737.6	-41.12
	42470	42737.6	-40.61
	42490	42757.7	-40.61
	42490	42757.7	-41.02
	42510	42777.8	-41.02
	42510	42777.8	-41.65
	42530	42797.9	-41.65
	42530	42797.9	-40.94
	42550	42818.1	-40.94
	42550	42818.1	-39.97
	42570	42838.2	-39.97
	42570	42838.2	-40.39
	42590	42858.3	-40.39
	42590	42858.3	-41.03
	42610	42878.4	-41.03
	42610	42878.4	-40.64
	42630	42898.6	-40.64
	42630	42898.6	-39.67
	42650	42918.7	-39.67
	42650	42918.7	-39.29
	42670	42938.8	-39.29
	42670	42938.8	-40.4
	42690	42958.9	-40.4
	42690	42958.9	-39.39
	42710	42979.1	-39.39
	42710	42979.1	-39.66
	42730	42999.2	-39.66
	42730	42999.2	-40.22
	42750	43019.3	-40.22
	42750	43019.3	-39.54
	42770	43039.5	-39.54
	42770	43039.5	-39.43
	42790	43059.6	-39.43
	42790	43059.6	-39.53
	42810	43079.7	-39.53
	42810	43079.7	-39.48
	42830	43099.8	-39.48
	42830	43099.8	-39.83
	42850	43120	-39.83
	42850	43120	-38.67
	42870	43140.1	-38.67
	42870	43140.1	-38.99
	42890	43160.2	-38.99
	42890	43160.2	-39.05
	42910	43180.3	-39.05
	42910	43180.3	-39.64
	42930	43200.5	-39.64
	42930	43200.5	-39.36
	42950	43220.6	-39.36
	42950	43220.6	-38.48
	42970	43240.7	-38.48
	42970	43240.7	-38.04
	42990	43260.8	-38.04
	42990	43260.8	-38.63
	43010	43281	-38.63
	43010	43281	-38.72
	43030	43301.1	-38.72
	43030	43301.1	-38.05
	43050	43321.2	-38.05
	43050	43321.2	-38.8
	43070	43341.3	-38.8
	43070	43341.3	-39.55
	43090	43361.5	-39.55
	43090	43361.5	-38.84
	43110	43381.6	-38.84
	43110	43381.6	-39.53
	43130	43401.7	-39.53
	43130	43401.7	-39.75
	43150	43421.8	-39.75
	43150	43421.8	-40.75
	43170	43442	-40.75
	43170	43442	-39.46
	43190	43462.1	-39.46
	43190	43462.1	-38.95
	43210	43482.2	-38.95
	43210	43482.2	-39.67
	43230	43502.3	-39.67
	43230	43502.3	-39.32
	43250	43522.5	-39.32
	43250	43522.5	-38.46
	43270	43542.6	-38.46
	43270	43542.6	-39.93
	43290	43562.7	-39.93
	43290	43562.7	-41.07
	43310	43582.9	-41.07
	43310	43582.9	-42.46
	43330	43603	-42.46
	43330	43603	-41.46
	43350	43623.1	-41.46
	43350	43623.1	-41.49
	43370	43643.2	-41.49
	43370	43643.2	-42
	43390	43663.4	-42
	43390	43663.4	-42.98
	43410	43683.5	-42.98
	43410	43683.5	-43.84
	43430	43703.6	-43.84
	43430	43703.6	-42.62
	43450	43723.7	-42.62
	43450	43723.7	-43.83
	43470	43743.9	-43.83
	43470	43743.9	-42.33
	43490	43764	-42.33
	43490	43764	-43.6
	43510	43784.1	-43.6
	43510	43784.1	-43.79
	43530	43804.2	-43.79
	43530	43804.2	-43.99
	43550	43824.4	-43.99
	43550	43824.4	-44.16
	43570	43844.5	-44.16
	43570	43844.5	-43.36
	43590	43864.6	-43.36
	43590	43864.6	-43.2
	43610	43884.7	-43.2
	43610	43884.7	-42.08
	43630	43904.9	-42.08
	43630	43904.9	-42.88
	43650	43925	-42.88
	43650	43925	-41.55
	43670	43945.1	-41.55
	43670	43945.1	-42.21
	43690	43965.2	-42.21
	43690	43965.2	-42.86
	43710	43985.4	-42.86
	43710	43985.4	-41.84
	43730	44005.5	-41.84
	43730	44005.5	-42.67
	43750	44025.6	-42.67
	43750	44025.6	-41.51
	43770	44045.8	-41.51
	43770	44045.8	-42.92
	43790	44065.9	-42.92
	43790	44065.9	-40.41
	43810	44086	-40.41
	43810	44086	-42.66
	43830	44106.1	-42.66
	43830	44106.1	-42.07
	43850	44126.3	-42.07
	43850	44126.3	-42.93
	43870	44146.4	-42.93
	43870	44146.4	-44.02
	43890	44166.5	-44.02
	43890	44166.5	-42.25
	43910	44186.6	-42.25
	43910	44186.6	-44.84
	43930	44206.8	-44.84
	43930	44206.8	-41.3
	43950	44226.9	-41.3
	43950	44226.9	-41.82
	43970	44247	-41.82
	43970	44247	-42.69
	43990	44267.1	-42.69
	43990	44267.1	-41.92
	44010	44287.3	-41.92
	44010	44287.3	-43.61
	44030	44307.4	-43.61
	44030	44307.4	-43.07
	44050	44327.5	-43.07
	44050	44327.5	-42.67
	44070	44347.6	-42.67
	44070	44347.6	-43.81
	44090	44367.8	-43.81
	44090	44367.8	-43.67
	44110	44387.9	-43.67
	44110	44387.9	-43.52
	44130	44408	-43.52
	44130	44408	-41.84
	44150	44428.1	-41.84
	44150	44428.1	-41.67
	44170	44448.3	-41.67
	44170	44448.3	-43.37
	44190	44468.4	-43.37
	44190	44468.4	-43.13
	44210	44488.5	-43.13
	44210	44488.5	-44.07
	44230	44508.6	-44.07
	44230	44508.6	-41.51
	44250	44528.8	-41.51
	44250	44528.8	-41.99
	44270	44548.9	-41.99
	44270	44548.9	-41.75
	44290	44569	-41.75
	44290	44569	-41.75
	44310	44589.2	-41.75
	44310	44589.2	-41.13
	44330	44609.3	-41.13
	44330	44609.3	-39.87
	44350	44629.4	-39.87
	44350	44629.4	-39.46
	44370	44649.5	-39.46
	44370	44649.5	-40.84
	44390	44669.7	-40.84
	44390	44669.7	-39.81
	44410	44689.8	-39.81
	44410	44689.8	-40.26
	44430	44709.9	-40.26
	44430	44709.9	-39.31
	44450	44730	-39.31
	44450	44730	-40.57
	44470	44750.2	-40.57
	44470	44750.2	-41.04
	44490	44770.3	-41.04
	44490	44770.3	-40.46
	44510	44790.4	-40.46
	44510	44790.4	-41.51
	44530	44810.5	-41.51
	44530	44810.5	-42.57
	44550	44830.7	-42.57
	44550	44830.7	-41.59
	44570	44850.8	-41.59
	44570	44850.8	-41.78
	44590	44870.9	-41.78
	44590	44870.9	-41.39
	44610	44891	-41.39
	44610	44891	-42.17
	44630	44911.2	-42.17
	44630	44911.2	-40.6
	44650	44931.3	-40.6
	44650	44931.3	-40.23
	44670	44951.4	-40.23
	44670	44951.4	-40.66
	44690	44971.5	-40.66
	44690	44971.5	-41.39
	44710	44991.7	-41.39
	44710	44991.7	-40.17
	44730	45011.8	-40.17
	44730	45011.8	-41.69
	44750	45031.9	-41.69
	44750	45031.9	-41.53
	44770	45052.1	-41.53
	44770	45052.1	-40.83
	44790	45072.2	-40.83
	44790	45072.2	-40.59
	44810	45092.3	-40.59
	44810	45092.3	-42.53
	44830	45112.4	-42.53
	44830	45112.4	-42.02
	44850	45132.6	-42.02
	44850	45132.6	-41.25
	44870	45152.7	-41.25
	44870	45152.7	-41.16
	44890	45172.8	-41.16
	44890	45172.8	-41.5
	44910	45192.9	-41.5
	44910	45192.9	-40.01
	44930	45213.1	-40.01
	44930	45213.1	-41.03
	44950	45233.2	-41.03
	44950	45233.2	-39.73
	44970	45253.3	-39.73
	44970	45253.3	-41.47
	44990	45273.4	-41.47
	44990	45273.4	-40.79
	45010	45293.6	-40.79
	45010	45293.6	-40.94
	45030	45313.7	-40.94
	45030	45313.7	-40.88
	45050	45333.8	-40.88
	45050	45333.8	-40.74
	45070	45353.9	-40.74
	45070	45353.9	-39.95
	45090	45374.1	-39.95
	45090	45374.1	-41.68
	45110	45394.2	-41.68
	45110	45394.2	-41.06
	45130	45414.3	-41.06
	45130	45414.3	-40.33
	45150	45434.4	-40.33
	45150	45434.4	-39.92
	45170	45454.6	-39.92
	45170	45454.6	-40.37
	45190	45474.7	-40.37
	45190	45474.7	-40.18
	45210	45494.8	-40.18
	45210	45494.8	-41.71
	45230	45514.9	-41.71
	45230	45514.9	-39.81
	45250	45535.1	-39.81
	45250	45535.1	-41.23
	45270	45555.2	-41.23
	45270	45555.2	-41.38
	45290	45575.3	-41.38
	45290	45575.3	-40.48
	45310	45595.5	-40.48
	45310	45595.5	-41.17
	45330	45615.6	-41.17
	45330	45615.6	-40.53
	45350	45635.7	-40.53
	45350	45635.7	-40.49
	45370	45655.8	-40.49
	45370	45655.8	-40.39
	45390	45676	-40.39
	45390	45676	-39.14
	45410	45696.1	-39.14
	45410	45696.1	-39.64
	45430	45716.2	-39.64
	45430	45716.2	-39.44
	45450	45736.3	-39.44
	45450	45736.3	-40.56
	45470	45756.5	-40.56
	45470	45756.5	-40
	45490	45776.6	-40
	45490	45776.6	-40.05
	45510	45796.7	-40.05
	45510	45796.7	-40.55
	45530	45816.8	-40.55
	45530	45816.8	-39.2
	45550	45837	-39.2
	45550	45837	-39.24
	45570	45857.1	-39.24
	45570	45857.1	-39.17
	45590	45877.2	-39.17
	45590	45877.2	-40.16
	45610	45897.3	-40.16
	45610	45897.3	-39.21
	45630	45917.5	-39.21
	45630	45917.5	-38.94
	45650	45937.6	-38.94
	45650	45937.6	-39.76
	45670	45957.7	-39.76
	45670	45957.7	-39.71
	45690	45977.8	-39.71
	45690	45977.8	-39.26
	45710	45998	-39.26
	45710	45998	-39.95
	45730	46018.1	-39.95
	45730	46018.1	-38.81
	45750	46038.2	-38.81
	45750	46038.2	-39.43
	45770	46058.4	-39.43
	45770	46058.4	-40.45
	45790	46078.5	-40.45
	45790	46078.5	-39.17
	45810	46098.6	-39.17
	45810	46098.6	-39.71
	45830	46118.7	-39.71
	45830	46118.7	-38.9
	45850	46138.9	-38.9
	45850	46138.9	-39.47
	45870	46159	-39.47
	45870	46159	-39.05
	45890	46179.1	-39.05
	45890	46179.1	-39.58
	45910	46199.2	-39.58
	45910	46199.2	-40.4
	45930	46219.4	-40.4
	45930	46219.4	-39
	45950	46239.5	-39
	45950	46239.5	-39.4
	45970	46259.6	-39.4
	45970	46259.6	-38.71
	45990	46279.7	-38.71
	45990	46279.7	-38.02
	46010	46299.9	-38.02
	46010	46299.9	-38.41
	46030	46320	-38.41
	46030	46320	-38.81
	46050	46340.1	-38.81
	46050	46340.1	-39.36
	46070	46360.2	-39.36
	46070	46360.2	-39.37
	46090	46380.4	-39.37
	46090	46380.4	-38.98
	46110	46400.5	-38.98
	46110	46400.5	-38.63
	46130	46420.6	-38.63
	46130	46420.6	-39.09
	46150	46440.7	-39.09
	46150	46440.7	-38.86
	46170	46460.9	-38.86
	46170	46460.9	-38.64
	46190	46481	-38.64
	46190	46481	-38.72
	46210	46501.1	-38.72
	46210	46501.1	-38.93
	46230	46521.2	-38.93
	46230	46521.2	-38.85
	46250	46541.4	-38.85
	46250	46541.4	-38.91
	46270	46561.5	-38.91
	46270	46561.5	-39.55
	46290	46581.6	-39.55
	46290	46581.6	-38.47
	46310	46601.8	-38.47
	46310	46601.8	-39.21
	46330	46621.9	-39.21
	46330	46621.9	-38.58
	46350	46642	-38.58
	46350	46642	-39.33
	46370	46662.1	-39.33
	46370	46662.1	-39.09
	46390	46682.3	-39.09
	46390	46682.3	-38.65
	46410	46702.4	-38.65
	46410	46702.4	-38
	46430	46722.5	-38
	46430	46722.5	-37.42
	46450	46742.6	-37.42
	46450	46742.6	-38.3
	46470	46762.8	-38.3
	46470	46762.8	-38.56
	46490	46782.9	-38.56
	46490	46782.9	-38.55
	46510	46803	-38.55
	46510	46803	-39.01
	46530	46823.1	-39.01
	46530	46823.1	-39.41
	46550	46843.3	-39.41
	46550	46843.3	-38.63
	46570	46863.4	-38.63
	46570	46863.4	-37.78
	46590	46883.5	-37.78
	46590	46883.5	-37.45
	46610	46903.6	-37.45
	46610	46903.6	-38.34
	46630	46923.8	-38.34
	46630	46923.8	-38.24
	46650	46943.9	-38.24
	46650	46943.9	-37.63
	46670	46964	-37.63
	46670	46964	-37.72
	46690	46984.1	-37.72
	46690	46984.1	-38.25
	46710	47004.3	-38.25
	46710	47004.3	-38.44
	46730	47024.4	-38.44
	46730	47024.4	-37.21
	46750	47044.5	-37.21
	46750	47044.5	-37.28
	46770	47064.7	-37.28
	46770	47064.7	-37.07
	46790	47084.8	-37.07
	46790	47084.8	-41.04
[truncated: 986 more rows]

## Sheet: Figure 3b
References: Grootes, P. M. & Stuiver, M. Oxygen 18/16 variability in Greenland snow and ice with 10-3- to 105-year time resolution. J. Geophys. Res.-Oceans 102, 26455-26470 (1997). Stuiver, M. & Grootes, P. M. GISP2 Oxygen Isotope Ratios. Quat. Res. 53, 277-284 (2000).
	Age (a BP) (GICC05)	Age (a BP) (GICC05×1.0063)	GISP2 d18O (‰, VSMOW)
	26850	27019.2	-41.28
	26850	27019.2	-39.42
	26870	27039.3	-39.42
	26870	27039.3	-39.98
	26890	27059.4	-39.98
	26890	27059.4	-39.58
	26910	27079.5	-39.58
	26910	27079.5	-39.88
	26930	27099.7	-39.88
	26930	27099.7	-39.84
	26950	27119.8	-39.84
	26950	27119.8	-40.22
	26970	27139.9	-40.22
	26970	27139.9	-41.12
	26990	27160	-41.12
	26990	27160	-41.21
	27010	27180.2	-41.21
	27010	27180.2	-42.14
	27030	27200.3	-42.14
	27030	27200.3	-41.62
	27050	27220.4	-41.62
	27050	27220.4	-40.48
	27070	27240.5	-40.48
	27070	27240.5	-41.17
	27090	27260.7	-41.17
	27090	27260.7	-39.22
	27110	27280.8	-39.22
	27110	27280.8	-40.23
	27130	27300.9	-40.23
	27130	27300.9	-40.49
	27150	27321	-40.49
	27150	27321	-40.75
	27170	27341.2	-40.75
	27170	27341.2	-39.97
	27190	27361.3	-39.97
	27190	27361.3	-39.59
	27210	27381.4	-39.59
	27210	27381.4	-40.92
	27230	27401.5	-40.92
	27230	27401.5	-42.23
	27250	27421.7	-42.23
	27250	27421.7	-40.63
	27270	27441.8	-40.63
	27270	27441.8	-41.46
	27290	27461.9	-41.46
	27290	27461.9	-41.34
	27310	27482.1	-41.34
	27310	27482.1	-39.8
	27330	27502.2	-39.8
	27330	27502.2	-41.19
	27350	27522.3	-41.19
	27350	27522.3	-41.71
	27370	27542.4	-41.71
	27370	27542.4	-40.94
	27390	27562.6	-40.94
	27390	27562.6	-43.13
	27410	27582.7	-43.13
	27410	27582.7	-41.73
	27430	27602.8	-41.73
	27430	27602.8	-41.11
	27450	27622.9	-41.11
	27450	27622.9	NaN
	27470	27643.1	NaN
	27470	27643.1	NaN
	27490	27663.2	NaN
	27490	27663.2	NaN
	27510	27683.3	NaN
	27510	27683.3	NaN
	27530	27703.4	NaN
	27530	27703.4	-39.12
	27550	27723.6	-39.12
	27550	27723.6	-38.5
	27570	27743.7	-38.5
	27570	27743.7	-38.35
	27590	27763.8	-38.35
	27590	27763.8	-38.11
	27610	27783.9	-38.11
	27610	27783.9	-38.58
	27630	27804.1	-38.58
	27630	27804.1	-37.44
	27650	27824.2	-37.44
	27650	27824.2	-37.06
	27670	27844.3	-37.06
	27670	27844.3	-37.35
	27690	27864.4	-37.35
	27690	27864.4	-37.32
	27710	27884.6	-37.32
	27710	27884.6	-38.33
	27730	27904.7	-38.33
	27730	27904.7	-40.59
	27750	27924.8	-40.59
	27750	27924.8	-41.22
	27770	27945	-41.22
	27770	27945	-40.57
	27790	27965.1	-40.57
	27790	27965.1	-40.9
	27810	27985.2	-40.9
	27810	27985.2	-40.93
	27830	28005.3	-40.93
	27830	28005.3	-41.24
	27850	28025.5	-41.24
	27850	28025.5	-40.5
	27870	28045.6	-40.5
	27870	28045.6	-39.6
	27890	28065.7	-39.6
	27890	28065.7	-40.99
	27910	28085.8	-40.99
	27910	28085.8	-42.31
	27930	28106	-42.31
	27930	28106	-41.75
	27950	28126.1	-41.75
	27950	28126.1	-42.19
	27970	28146.2	-42.19
	27970	28146.2	-42.26
	27990	28166.3	-42.26
	27990	28166.3	-42.07
	28010	28186.5	-42.07
	28010	28186.5	-42.25
	28030	28206.6	-42.25
	28030	28206.6	-40.81
	28050	28226.7	-40.81
	28050	28226.7	-40.06
	28070	28246.8	-40.06
	28070	28246.8	-40.15
	28090	28267	-40.15
	28090	28267	-40.44
	28110	28287.1	-40.44
	28110	28287.1	-41.87
	28130	28307.2	-41.87
	28130	28307.2	-40.95
	28150	28327.3	-40.95
	28150	28327.3	-43.06
	28170	28347.5	-43.06
	28170	28347.5	-41.87
	28190	28367.6	-41.87
	28190	28367.6	-40.19
	28210	28387.7	-40.19
	28210	28387.7	-42.47
	28230	28407.8	-42.47
	28230	28407.8	-41.08
	28250	28428	-41.08
	28250	28428	-42.69
	28270	28448.1	-42.69
	28270	28448.1	-41.82
	28290	28468.2	-41.82
	28290	28468.2	-39.88
	28310	28488.4	-39.88
	28310	28488.4	-41.64
	28330	28508.5	-41.64
	28330	28508.5	-41.08
	28350	28528.6	-41.08
	28350	28528.6	-42.75
	28370	28548.7	-42.75
	28370	28548.7	-41.01
	28390	28568.9	-41.01
	28390	28568.9	-42.73
	28410	28589	-42.73
	28410	28589	-41.51
	28430	28609.1	-41.51
	28430	28609.1	-41.85
	28450	28629.2	-41.85
	28450	28629.2	-40.47
	28470	28649.4	-40.47
	28470	28649.4	-41.18
	28490	28669.5	-41.18
	28490	28669.5	-41.26
	28510	28689.6	-41.26
	28510	28689.6	-40.92
	28530	28709.7	-40.92
	28530	28709.7	-42.13
	28550	28729.9	-42.13
	28550	28729.9	-39.39
	28570	28750	-39.39
	28570	28750	-38.76
	28590	28770.1	-38.76
	28590	28770.1	-39.49
	28610	28790.2	-39.49
	28610	28790.2	-38.13
	28630	28810.4	-38.13
	28630	28810.4	-38.3
	28650	28830.5	-38.3
	28650	28830.5	-38.3
	28670	28850.6	-38.3
	28670	28850.6	-38.22
	28690	28870.7	-38.22
	28690	28870.7	-39.73
	28710	28890.9	-39.73
	28710	28890.9	-38.27
	28730	28911	-38.27
	28730	28911	-37.38
	28750	28931.1	-37.38
	28750	28931.1	-37.39
	28770	28951.3	-37.39
	28770	28951.3	-38.19
	28790	28971.4	-38.19
	28790	28971.4	-37.28
	28810	28991.5	-37.28
	28810	28991.5	-38.39
	28830	29011.6	-38.39
	28830	29011.6	-40.03
	28850	29031.8	-40.03
	28850	29031.8	-40.19
	28870	29051.9	-40.19
	28870	29051.9	-40.94
	28890	29072	-40.94
	28890	29072	-40.41
	28910	29092.1	-40.41
	28910	29092.1	-40.48
	28930	29112.3	-40.48
	28930	29112.3	-40.03
	28950	29132.4	-40.03
	28950	29132.4	-41.91
	28970	29152.5	-41.91
	28970	29152.5	-41.06
	28990	29172.6	-41.06
	28990	29172.6	-41.56
	29010	29192.8	-41.56
	29010	29192.8	-42.03
	29030	29212.9	-42.03
	29030	29212.9	-42.22
	29050	29233	-42.22
	29050	29233	-42.66
	29070	29253.1	-42.66
	29070	29253.1	-41.79
	29090	29273.3	-41.79
	29090	29273.3	-41.24
	29110	29293.4	-41.24
	29110	29293.4	-42.79
	29130	29313.5	-42.79
	29130	29313.5	-41.58
	29150	29333.6	-41.58
	29150	29333.6	-40.63
	29170	29353.8	-40.63
	29170	29353.8	-40.97
	29190	29373.9	-40.97
	29190	29373.9	-39.33
	29210	29394	-39.33
	29210	29394	-41.36
	29230	29414.1	-41.36
	29230	29414.1	-41.46
	29250	29434.3	-41.46
	29250	29434.3	-42.73
	29270	29454.4	-42.73
	29270	29454.4	-42.17
	29290	29474.5	-42.17
	29290	29474.5	-42.79
	29310	29494.7	-42.79
	29310	29494.7	-40.95
	29330	29514.8	-40.95
	29330	29514.8	-42.46
	29350	29534.9	-42.46
	29350	29534.9	NaN
	29370	29555	NaN
	29370	29555	-41
	29390	29575.2	-41
	29390	29575.2	-41.65
	29410	29595.3	-41.65
	29410	29595.3	-42.63
	29430	29615.4	-42.63
	29430	29615.4	-41.5
	29450	29635.5	-41.5
	29450	29635.5	-42.39
	29470	29655.7	-42.39
	29470	29655.7	-41.11
	29490	29675.8	-41.11
	29490	29675.8	-40.95
	29510	29695.9	-40.95
	29510	29695.9	-43.03
	29530	29716	-43.03
	29530	29716	-43.44
	29550	29736.2	-43.44
	29550	29736.2	-43.84
	29570	29756.3	-43.84
	29570	29756.3	-42.66
	29590	29776.4	-42.66
	29590	29776.4	-42.27
	29610	29796.5	-42.27
	29610	29796.5	-42.86
	29630	29816.7	-42.86
	29630	29816.7	-43.44
	29650	29836.8	-43.44
	29650	29836.8	-42.35
	29670	29856.9	-42.35
	29670	29856.9	-43.28
	29690	29877	-43.28
	29690	29877	-42.12
	29710	29897.2	-42.12
	29710	29897.2	-41.09
	29730	29917.3	-41.09
	29730	29917.3	-41.52
	29750	29937.4	-41.52
	29750	29937.4	-42.24
	29770	29957.6	-42.24
	29770	29957.6	-41.74
	29790	29977.7	-41.74
	29790	29977.7	-41.75
	29810	29997.8	-41.75
	29810	29997.8	-42.58
	29830	30017.9	-42.58
	29830	30017.9	-42.14
	29850	30038.1	-42.14
	29850	30038.1	-42.9
	29870	30058.2	-42.9
	29870	30058.2	-42.09
	29890	30078.3	-42.09
	29890	30078.3	-42.16
	29910	30098.4	-42.16
	29910	30098.4	-43.73
	29930	30118.6	-43.73
	29930	30118.6	-42.1
	29950	30138.7	-42.1
	29950	30138.7	-43.03
	29970	30158.8	-43.03
	29970	30158.8	-41.8
	29990	30178.9	-41.8
	29990	30178.9	-43.15
	30010	30199.1	-43.15
	30010	30199.1	-43.27
	30030	30219.2	-43.27
	30030	30219.2	-41.82
	30050	30239.3	-41.82
	30050	30239.3	-40.57
	30070	30259.4	-40.57
	30070	30259.4	-44.15
	30090	30279.6	-44.15
	30090	30279.6	-42.42
	30110	30299.7	-42.42
	30110	30299.7	-42.21
	30130	30319.8	-42.21
	30130	30319.8	-42.77
	30150	30339.9	-42.77
	30150	30339.9	-42.56
	30170	30360.1	-42.56
	30170	30360.1	-42.21
	30190	30380.2	-42.21
	30190	30380.2	-43.66
	30210	30400.3	-43.66
	30210	30400.3	-43.09
	30230	30420.4	-43.09
	30230	30420.4	-42.51
	30250	30440.6	-42.51
	30250	30440.6	-43.38
	30270	30460.7	-43.38
	30270	30460.7	-41.62
	30290	30480.8	-41.62
	30290	30480.8	-41.19
	30310	30501	-41.19
	30310	30501	-41.29
	30330	30521.1	-41.29
	30330	30521.1	-41.79
	30350	30541.2	-41.79
	30350	30541.2	-42.73
	30370	30561.3	-42.73
	30370	30561.3	-41.16
	30390	30581.5	-41.16
	30390	30581.5	-41.36
	30410	30601.6	-41.36
	30410	30601.6	-41.72
	30430	30621.7	-41.72
	30430	30621.7	-40.6
	30450	30641.8	-40.6
	30450	30641.8	-40.9
	30470	30662	-40.9
	30470	30662	-41.74
	30490	30682.1	-41.74
	30490	30682.1	-42.46
	30510	30702.2	-42.46
	30510	30702.2	-42.7
	30530	30722.3	-42.7
	30530	30722.3	-42.97
	30550	30742.5	-42.97
	30550	30742.5	-42.37
	30570	30762.6	-42.37
	30570	30762.6	-41.8
	30590	30782.7	-41.8
	30590	30782.7	-41.55
	30610	30802.8	-41.55
	30610	30802.8	-42.89
	30630	30823	-42.89
	30630	30823	-41.55
	30650	30843.1	-41.55
	30650	30843.1	-40.59
	30670	30863.2	-40.59
	30670	30863.2	-41.56
	30690	30883.3	-41.56
	30690	30883.3	-41.28
	30710	30903.5	-41.28
	30710	30903.5	-41
	30730	30923.6	-41
	30730	30923.6	-41.21
	30750	30943.7	-41.21
	30750	30943.7	-41.83
	30770	30963.9	-41.83
	30770	30963.9	-42.43
	30790	30984	-42.43
	30790	30984	-41.58
	30810	31004.1	-41.58
	30810	31004.1	-40.6
	30830	31024.2	-40.6
	30830	31024.2	-41.73
	30850	31044.4	-41.73
	30850	31044.4	-42.26
	30870	31064.5	-42.26
	30870	31064.5	-43.52
	30890	31084.6	-43.52
	30890	31084.6	-43.33
	30910	31104.7	-43.33
	30910	31104.7	-43.4
	30930	31124.9	-43.4
	30930	31124.9	-41.98
	30950	31145	-41.98
	30950	31145	-41.86
	30970	31165.1	-41.86
	30970	31165.1	-42.1
	30990	31185.2	-42.1
	30990	31185.2	-42.81
	31010	31205.4	-42.81
	31010	31205.4	-43.41
	31030	31225.5	-43.41
	31030	31225.5	-42.92
	31050	31245.6	-42.92
	31050	31245.6	-41.84
	31070	31265.7	-41.84
	31070	31265.7	-42.09
	31090	31285.9	-42.09
	31090	31285.9	-42.54
	31110	31306	-42.54
	31110	31306	-42.5
	31130	31326.1	-42.5
	31130	31326.1	-42.48
	31150	31346.2	-42.48
	31150	31346.2	-42.05
	31170	31366.4	-42.05
	31170	31366.4	-41.65
	31190	31386.5	-41.65
	31190	31386.5	-39.78
	31210	31406.6	-39.78
	31210	31406.6	-41.83
	31230	31426.7	-41.83
	31230	31426.7	-41.81
	31250	31446.9	-41.81
	31250	31446.9	-42.52
	31270	31467	-42.52
	31270	31467	-42.88
	31290	31487.1	-42.88
	31290	31487.1	-42.25
	31310	31507.3	-42.25
	31310	31507.3	-42.85
	31330	31527.4	-42.85
	31330	31527.4	-42.37
	31350	31547.5	-42.37
	31350	31547.5	-42.87
	31370	31567.6	-42.87
	31370	31567.6	-42.16
	31390	31587.8	-42.16
	31390	31587.8	-42.46
	31410	31607.9	-42.46
	31410	31607.9	-40.59
	31430	31628	-40.59
	31430	31628	-42.04
	31450	31648.1	-42.04
	31450	31648.1	-42.66
	31470	31668.3	-42.66
	31470	31668.3	-42.13
	31490	31688.4	-42.13
	31490	31688.4	-42.16
	31510	31708.5	-42.16
	31510	31708.5	-42.87
	31530	31728.6	-42.87
	31530	31728.6	-42.77
	31550	31748.8	-42.77
	31550	31748.8	NaN
	31570	31768.9	NaN
	31570	31768.9	NaN
	31590	31789	NaN
	31590	31789	-42.77
	31610	31809.1	-42.77
	31610	31809.1	-43.14
	31630	31829.3	-43.14
	31630	31829.3	-43.16
	31650	31849.4	-43.16
	31650	31849.4	-41.11
	31670	31869.5	-41.11
	31670	31869.5	-41.96
	31690	31889.6	-41.96
	31690	31889.6	-42.3
	31710	31909.8	-42.3
	31710	31909.8	-43.17
	31730	31929.9	-43.17
	31730	31929.9	-40.95
	31750	31950	-40.95
	31750	31950	-41.52
	31770	31970.2	-41.52
	31770	31970.2	-42.09
	31790	31990.3	-42.09
	31790	31990.3	-41.4
	31810	32010.4	-41.4
	31810	32010.4	-42.82
	31830	32030.5	-42.82
	31830	32030.5	-41.7
	31850	32050.7	-41.7
	31850	32050.7	-42.32
	31870	32070.8	-42.32
	31870	32070.8	-42.74
	31890	32090.9	-42.74
	31890	32090.9	-40.97
	31910	32111	-40.97
	31910	32111	-41.07
	31930	32131.2	-41.07
	31930	32131.2	-40.61
	31950	32151.3	-40.61
	31950	32151.3	-40.54
	31970	32171.4	-40.54
	31970	32171.4	-40
	31990	32191.5	-40
	31990	32191.5	-41.25
	32010	32211.7	-41.25
	32010	32211.7	-40.13
	32030	32231.8	-40.13
	32030	32231.8	-39.15
	32050	32251.9	-39.15
	32050	32251.9	-40.66
	32070	32272	-40.66
	32070	32272	-39.33
	32090	32292.2	-39.33
	32090	32292.2	-39.83
	32110	32312.3	-39.83
	32110	32312.3	-39.43
	32130	32332.4	-39.43
	32130	32332.4	-39.23
	32150	32352.5	-39.23
	32150	32352.5	-40.05
	32170	32372.7	-40.05
	32170	32372.7	-38.05
	32190	32392.8	-38.05
	32190	32392.8	-39.47
	32210	32412.9	-39.47
	32210	32412.9	-39.3
	32230	32433	-39.3
	32230	32433	-38.64
	32250	32453.2	-38.64
	32250	32453.2	-38.76
	32270	32473.3	-38.76
	32270	32473.3	-39.1
	32290	32493.4	-39.1
	32290	32493.4	-38.49
	32310	32513.6	-38.49
	32310	32513.6	-38.24
	32330	32533.7	-38.24
	32330	32533.7	-37.65
	32350	32553.8	-37.65
	32350	32553.8	-38.34
	32370	32573.9	-38.34
	32370	32573.9	-37.53
	32390	32594.1	-37.53
	32390	32594.1	-38.78
	32410	32614.2	-38.78
	32410	32614.2	-37.82
	32430	32634.3	-37.82
	32430	32634.3	-38.96
	32450	32654.4	-38.96
	32450	32654.4	-40.86
	32470	32674.6	-40.86
	32470	32674.6	-41.12
	32490	32694.7	-41.12
	32490	32694.7	-42.25
	32510	32714.8	-42.25
	32510	32714.8	-41.2
	32530	32734.9	-41.2
	32530	32734.9	-42.51
	32550	32755.1	-42.51
	32550	32755.1	-40.77
	32570	32775.2	-40.77
	32570	32775.2	-41.89
	32590	32795.3	-41.89
	32590	32795.3	NaN
	32610	32815.4	NaN
	32610	32815.4	-41.56
	32630	32835.6	-41.56
	32630	32835.6	-40.96
	32650	32855.7	-40.96
	32650	32855.7	-41.49
	32670	32875.8	-41.49
	32670	32875.8	-42.39
	32690	32895.9	-42.39
	32690	32895.9	-44.04
	32710	32916.1	-44.04
	32710	32916.1	-42.44
	32730	32936.2	-42.44
	32730	32936.2	-41.22
	32750	32956.3	-41.22
	32750	32956.3	-42.66
	32770	32976.5	-42.66
	32770	32976.5	-42.51
	32790	32996.6	-42.51
	32790	32996.6	-42.91
	32810	33016.7	-42.91
	32810	33016.7	-43.61
	32830	33036.8	-43.61
	32830	33036.8	-42.51
	32850	33057	-42.51
	32850	33057	-41.13
	32870	33077.1	-41.13
	32870	33077.1	-41.27
	32890	33097.2	-41.27
	32890	33097.2	-43.43
	32910	33117.3	-43.43
	32910	33117.3	-42.42
	32930	33137.5	-42.42
	32930	33137.5	-41.78
	32950	33157.6	-41.78
	32950	33157.6	-41.79
	32970	33177.7	-41.79
	32970	33177.7	-42.76
	32990	33197.8	-42.76
	32990	33197.8	-43.54
	33010	33218	-43.54
	33010	33218	-42.71
	33030	33238.1	-42.71
	33030	33238.1	-42.76
	33050	33258.2	-42.76
	33050	33258.2	-41.56
	33070	33278.3	-41.56
	33070	33278.3	-41.41
	33090	33298.5	-41.41
	33090	33298.5	-43.44
	33110	33318.6	-43.44
	33110	33318.6	-42.48
	33130	33338.7	-42.48
	33130	33338.7	-42.47
	33150	33358.8	-42.47
	33150	33358.8	-41.78
	33170	33379	-41.78
	33170	33379	-42.52
	33190	33399.1	-42.52
	33190	33399.1	-43.35
	33210	33419.2	-43.35
	33210	33419.2	-43
	33230	33439.3	-43
	33230	33439.3	-44.58
	33250	33459.5	-44.58
	33250	33459.5	-42.84
	33270	33479.6	-42.84
	33270	33479.6	-43.39
	33290	33499.7	-43.39
	33290	33499.7	-41.67
	33310	33519.9	-41.67
	33310	33519.9	-41.72
	33330	33540	-41.72
	33330	33540	-40.76
	33350	33560.1	-40.76
	33350	33560.1	-40.02
	33370	33580.2	-40.02
	33370	33580.2	-39.79
	33390	33600.4	-39.79
	33390	33600.4	-39.31
	33410	33620.5	-39.31
	33410	33620.5	-39.09
	33430	33640.6	-39.09
	33430	33640.6	-39.4
	33450	33660.7	-39.4
	33450	33660.7	-38.84
	33470	33680.9	-38.84
	33470	33680.9	-39.66
	33490	33701	-39.66
	33490	33701	-37.77
	33510	33721.1	-37.77
	33510	33721.1	-39.64
	33530	33741.2	-39.64
	33530	33741.2	-38.77
	33550	33761.4	-38.77
	33550	33761.4	-39.21
	33570	33781.5	-39.21
	33570	33781.5	-39.04
	33590	33801.6	-39.04
	33590	33801.6	-38.34
	33610	33821.7	-38.34
	33610	33821.7	-37.73
	33630	33841.9	-37.73
	33630	33841.9	-38.09
	33650	33862	-38.09
	33650	33862	-39.04
	33670	33882.1	-39.04
	33670	33882.1	-40.81
	33690	33902.2	-40.81
	33690	33902.2	-41.26
	33710	33922.4	-41.26
	33710	33922.4	-40.05
	33730	33942.5	-40.05
	33730	33942.5	-41.55
	33750	33962.6	-41.55
	33750	33962.6	-41
	33770	33982.8	-41
	33770	33982.8	-41.15
	33790	34002.9	-41.15
	33790	34002.9	-41.16
	33810	34023	-41.16
	33810	34023	-41.79
	33830	34043.1	-41.79
	33830	34043.1	-42.39
	33850	34063.3	-42.39
	33850	34063.3	-40.53
	33870	34083.4	-40.53
	33870	34083.4	-42.07
	33890	34103.5	-42.07
	33890	34103.5	-41.33
	33910	34123.6	-41.33
	33910	34123.6	-41.63
	33930	34143.8	-41.63
	33930	34143.8	-42.05
	33950	34163.9	-42.05
	33950	34163.9	-41.92
	33970	34184	-41.92
	33970	34184	-43.22
	33990	34204.1	-43.22
	33990	34204.1	-40.93
	34010	34224.3	-40.93
	34010	34224.3	-41.28
	34030	34244.4	-41.28
	34030	34244.4	-42.21
	34050	34264.5	-42.21
	34050	34264.5	-40.87
	34070	34284.6	-40.87
	34070	34284.6	-40.58
	34090	34304.8	-40.58
	34090	34304.8	-40.27
	34110	34324.9	-40.27
	34110	34324.9	-41.46
	34130	34345	-41.46
	34130	34345	-42
	34150	34365.1	-42
	34150	34365.1	-42
	34170	34385.3	-42
	34170	34385.3	-40.36
	34190	34405.4	-40.36
	34190	34405.4	-42.71
	34210	34425.5	-42.71
	34210	34425.5	-42.26
	34230	34445.6	-42.26
	34230	34445.6	-41.34
	34250	34465.8	-41.34
	34250	34465.8	-43.22
	34270	34485.9	-43.22
	34270	34485.9	-41.03
	34290	34506	-41.03
	34290	34506	-41.59
	34310	34526.2	-41.59
	34310	34526.2	-41.73
	34330	34546.3	-41.73
	34330	34546.3	-43.07
	34350	34566.4	-43.07
	34350	34566.4	-41.74
	34370	34586.5	-41.74
	34370	34586.5	-41.93
	34390	34606.7	-41.93
	34390	34606.7	-43.22
	34410	34626.8	-43.22
	34410	34626.8	-41.84
	34430	34646.9	-41.84
	34430	34646.9	-41
	34450	34667	-41
	34450	34667	-42.4
	34470	34687.2	-42.4
	34470	34687.2	-42.26
	34490	34707.3	-42.26
	34490	34707.3	-41.87
	34510	34727.4	-41.87
	34510	34727.4	-41.15
	34530	34747.5	-41.15
	34530	34747.5	-41.28
	34550	34767.7	-41.28
	34550	34767.7	-43
	34570	34787.8	-43
	34570	34787.8	NaN
	34590	34807.9	NaN
	34590	34807.9	-41.8
	34610	34828	-41.8
	34610	34828	-41.54
	34630	34848.2	-41.54
	34630	34848.2	-42.63
	34650	34868.3	-42.63
	34650	34868.3	-41.26
	34670	34888.4	-41.26
	34670	34888.4	-41.67
	34690	34908.5	-41.67
	34690	34908.5	-40.14
	34710	34928.7	-40.14
	34710	34928.7	-38.92
	34730	34948.8	-38.92
	34730	34948.8	-38.95
	34750	34968.9	-38.95
	34750	34968.9	-39.34
	34770	34989.1	-39.34
	34770	34989.1	-39.71
	34790	35009.2	-39.71
	34790	35009.2	-39.65
	34810	35029.3	-39.65
	34810	35029.3	-39.48
	34830	35049.4	-39.48
	34830	35049.4	-39.27
	34850	35069.6	-39.27
	34850	35069.6	-39.8
	34870	35089.7	-39.8
	34870	35089.7	-40.26
	34890	35109.8	-40.26
	34890	35109.8	-39.6
	34910	35129.9	-39.6
	34910	35129.9	-40.39
	34930	35150.1	-40.39
	34930	35150.1	-40.26
	34950	35170.2	-40.26
	34950	35170.2	-40.82
	34970	35190.3	-40.82
	34970	35190.3	-39.98
	34990	35210.4	-39.98
	34990	35210.4	-38.88
	35010	35230.6	-38.88
	35010	35230.6	-38.88
	35030	35250.7	-38.88
	35030	35250.7	-38.95
	35050	35270.8	-38.95
	35050	35270.8	-39.14
	35070	35290.9	-39.14
	35070	35290.9	-39.12
	35090	35311.1	-39.12
	35090	35311.1	-38.87
	35110	35331.2	-38.87
	35110	35331.2	-38.34
	35130	35351.3	-38.34
	35130	35351.3	-38.2
	35150	35371.4	-38.2
	35150	35371.4	-38.84
	35170	35391.6	-38.84
	35170	35391.6	-37.56
	35190	35411.7	-37.56
	35190	35411.7	-38.61
	35210	35431.8	-38.61
	35210	35431.8	-38.72
	35230	35451.9	-38.72
	35230	35451.9	-39.06
	35250	35472.1	-39.06
	35250	35472.1	-37.78
	35270	35492.2	-37.78
	35270	35492.2	-38.79
	35290	35512.3	-38.79
	35290	35512.3	-37.54
	35310	35532.5	-37.54
	35310	35532.5	-38
	35330	35552.6	-38
	35330	35552.6	-39
	35350	35572.7	-39
	35350	35572.7	-37.4
	35370	35592.8	-37.4
	35370	35592.8	-38.07
	35390	35613	-38.07
	35390	35613	-38.88
	35410	35633.1	-38.88
	35410	35633.1	-38.89
	35430	35653.2	-38.89
	35430	35653.2	-40.56
	35450	35673.3	-40.56
	35450	35673.3	-41.4
	35470	35693.5	-41.4
	35470	35693.5	-41.07
	35490	35713.6	-41.07
	35490	35713.6	-41.85
	35510	35733.7	-41.85
	35510	35733.7	-41.43
	35530	35753.8	-41.43
	35530	35753.8	-42.46
	35550	35774	-42.46
	35550	35774	-43.13
	35570	35794.1	-43.13
	35570	35794.1	-41.74
	35590	35814.2	-41.74
	35590	35814.2	-40.68
	35610	35834.3	-40.68
	35610	35834.3	-40.37
	35630	35854.5	-40.37
	35630	35854.5	-41.61
	35650	35874.6	-41.61
	35650	35874.6	-42.45
	35670	35894.7	-42.45
	35670	35894.7	-41.44
	35690	35914.8	-41.44
	35690	35914.8	-42.32
	35710	35935	-42.32
	35710	35935	-42.27
	35730	35955.1	-42.27
	35730	35955.1	-42.83
	35750	35975.2	-42.83
	35750	35975.2	-42.28
	35770	35995.4	-42.28
	35770	35995.4	-42.15
	35790	36015.5	-42.15
	35790	36015.5	-41.65
	35810	36035.6	-41.65
	35810	36035.6	-40.89
	35830	36055.7	-40.89
	35830	36055.7	-43.11
	35850	36075.9	-43.11
	35850	36075.9	-40.85
	35870	36096	-40.85
	35870	36096	-40.85
	35890	36116.1	-40.85
	35890	36116.1	-41.88
	35910	36136.2	-41.88
	35910	36136.2	-43.52
	35930	36156.4	-43.52
	35930	36156.4	NaN
	35950	36176.5	NaN
	35950	36176.5	-43.79
	35970	36196.6	-43.79
	35970	36196.6	-43.63
	35990	36216.7	-43.63
	35990	36216.7	-43.94
	36010	36236.9	-43.94
	36010	36236.9	-42.46
	36030	36257	-42.46
	36030	36257	-40.39
	36050	36277.1	-40.39
	36050	36277.1	-41.61
	36070	36297.2	-41.61
	36070	36297.2	-42.1
	36090	36317.4	-42.1
	36090	36317.4	-41.09
	36110	36337.5	-41.09
	36110	36337.5	-41.49
	36130	36357.6	-41.49
	36130	36357.6	-42.06
	36150	36377.7	-42.06
	36150	36377.7	-40.94
	36170	36397.9	-40.94
	36170	36397.9	-42.6
	36190	36418	-42.6
	36190	36418	-41.94
	36210	36438.1	-41.94
	36210	36438.1	-41.58
	36230	36458.2	-41.58
	36230	36458.2	-41.36
	36250	36478.4	-41.36
	36250	36478.4	-42.1
	36270	36498.5	-42.1
	36270	36498.5	-42.78
	36290	36518.6	-42.78
	36290	36518.6	-40.76
	36310	36538.8	-40.76
	36310	36538.8	-41.72
	36330	36558.9	-41.72
	36330	36558.9	-41.89
	36350	36579	-41.89
	36350	36579	-42.57
	36370	36599.1	-42.57
	36370	36599.1	-41.64
	36390	36619.3	-41.64
	36390	36619.3	-40.64
	36410	36639.4	-40.64
	36410	36639.4	-41.22
	36430	36659.5	-41.22
	36430	36659.5	-41.44
	36450	36679.6	-41.44
	36450	36679.6	-42.36
	36470	36699.8	-42.36
	36470	36699.8	-41.64
	36490	36719.9	-41.64
	36490	36719.9	-41.6
	36510	36740	-41.6
	36510	36740	-42.12
	36530	36760.1	-42.12
	36530	36760.1	-41.34
	36550	36780.3	-41.34
	36550	36780.3	-40.8
	36570	36800.4	-40.8
	36570	36800.4	-40.35
	36590	36820.5	-40.35
	36590	36820.5	-39.93
	36610	36840.6	-39.93
	36610	36840.6	-39.31
	36630	36860.8	-39.31
	36630	36860.8	-39.5
	36650	36880.9	-39.5
	36650	36880.9	-39.05
	36670	36901	-39.05
	36670	36901	-38.83
	36690	36921.1	-38.83
	36690	36921.1	-40.06
	36710	36941.3	-40.06
	36710	36941.3	-40.49
	36730	36961.4	-40.49
	36730	36961.4	-39.17
	36750	36981.5	-39.17
	36750	36981.5	-40.03
	36770	37001.7	-40.03
	36770	37001.7	-37.53
	36790	37021.8	-37.53
	36790	37021.8	-39.54
	36810	37041.9	-39.54
	36810	37041.9	-40.33
	36830	37062	-40.33
	36830	37062	-39.93
	36850	37082.2	-39.93
	36850	37082.2	-40.32
	36870	37102.3	-40.32
	36870	37102.3	-41.36
	36890	37122.4	-41.36
	36890	37122.4	-41.06
	36910	37142.5	-41.06
	36910	37142.5	-40.24
	36930	37162.7	-40.24
	36930	37162.7	-40.17
	36950	37182.8	-40.17
	36950	37182.8	-40.51
	36970	37202.9	-40.51
	36970	37202.9	-41.02
	36990	37223	-41.02
	36990	37223	-41.36
	37010	37243.2	-41.36
	37010	37243.2	-39.74
	37030	37263.3	-39.74
	37030	37263.3	-39.18
	37050	37283.4	-39.18
	37050	37283.4	-38.74
	37070	37303.5	-38.74
	37070	37303.5	-40.55
	37090	37323.7	-40.55
	37090	37323.7	-39.17
	37110	37343.8	-39.17
	37110	37343.8	-38.63
	37130	37363.9	-38.63
	37130	37363.9	-38.67
	37150	37384	-38.67
	37150	37384	-38.4
	37170	37404.2	-38.4
	37170	37404.2	-38.57
	37190	37424.3	-38.57
	37190	37424.3	-38.33
	37210	37444.4	-38.33
	37210	37444.4	-39.58
	37230	37464.5	-39.58
	37230	37464.5	-38.45
	37250	37484.7	-38.45
	37250	37484.7	-38.32
	37270	37504.8	-38.32
	37270	37504.8	NaN
	37290	37524.9	NaN
	37290	37524.9	NaN
	37310	37545.1	NaN
	37310	37545.1	NaN
	37330	37565.2	NaN
	37330	37565.2	NaN
	37350	37585.3	NaN
	37350	37585.3	NaN
	37370	37605.4	NaN
	37370	37605.4	-38.96
	37390	37625.6	-38.96
	37390	37625.6	-38.71
	37410	37645.7	-38.71
	37410	37645.7	-37.73
	37430	37665.8	-37.73
	37430	37665.8	-38.13
	37450	37685.9	-38.13
	37450	37685.9	-38.19
	37470	37706.1	-38.19
	37470	37706.1	-37.69
	37490	37726.2	-37.69
	37490	37726.2	-38.2
	37510	37746.3	-38.2
	37510	37746.3	-38.73
	37530	37766.4	-38.73
	37530	37766.4	-38.96
	37550	37786.6	-38.96
	37550	37786.6	-38.42
	37570	37806.7	-38.42
	37570	37806.7	-37.69
	37590	37826.8	-37.69
	37590	37826.8	-37.64
	37610	37846.9	-37.64
	37610	37846.9	-38.17
	37630	37867.1	-38.17
	37630	37867.1	-38
	37650	37887.2	-38
	37650	37887.2	-37.99
	37670	37907.3	-37.99
	37670	37907.3	-37.77
	37690	37927.4	-37.77
	37690	37927.4	-37.48
	37710	37947.6	-37.48
	37710	37947.6	-37.74
	37730	37967.7	-37.74
	37730	37967.7	-37.45
	37750	37987.8	-37.45
	37750	37987.8	-36.99
	37770	38008	-36.99
	37770	38008	-37.8
	37790	38028.1	-37.8
	37790	38028.1	-38.21
	37810	38048.2	-38.21
	37810	38048.2	-37.43
	37830	38068.3	-37.43
	37830	38068.3	-37.28
	37850	38088.5	-37.28
	37850	38088.5	-38.18
	37870	38108.6	-38.18
	37870	38108.6	-37.73
	37890	38128.7	-37.73
	37890	38128.7	-37.74
	37910	38148.8	-37.74
	37910	38148.8	-37.16
	37930	38169	-37.16
	37930	38169	-38.15
	37950	38189.1	-38.15
	37950	38189.1	-37.65
	37970	38209.2	-37.65
	37970	38209.2	-37.64
	37990	38229.3	-37.64
	37990	38229.3	-37.02
	38010	38249.5	-37.02
	38010	38249.5	-37.59
	38030	38269.6	-37.59
	38030	38269.6	-37.39
	38050	38289.7	-37.39
	38050	38289.7	-36.88
	38070	38309.8	-36.88
	38070	38309.8	-37.51
	38090	38330	-37.51
	38090	38330	-37.24
	38110	38350.1	-37.24
	38110	38350.1	-36.65
	38130	38370.2	-36.65
	38130	38370.2	-37.46
	38150	38390.3	-37.46
	38150	38390.3	-38.63
	38170	38410.5	-38.63
	38170	38410.5	-41.57
	38190	38430.6	-41.57
	38190	38430.6	-41.46
	38210	38450.7	-41.46
	38210	38450.7	-41.45
	38230	38470.8	-41.45
	38230	38470.8	-40.62
	38250	38491	-40.62
	38250	38491	-41.52
	38270	38511.1	-41.52
	38270	38511.1	-40.14
	38290	38531.2	-40.14
	38290	38531.2	-42.26
	38310	38551.4	-42.26
	38310	38551.4	-42.22
	38330	38571.5	-42.22
	38330	38571.5	-40.74
	38350	38591.6	-40.74
	38350	38591.6	-41.4
	38370	38611.7	-41.4
	38370	38611.7	-42.79
	38390	38631.9	-42.79
	38390	38631.9	-41.07
	38410	38652	-41.07
	38410	38652	-41.19
	38430	38672.1	-41.19
	38430	38672.1	-40.62
	38450	38692.2	-40.62
	38450	38692.2	-41.61
	38470	38712.4	-41.61
	38470	38712.4	-41.92
	38490	38732.5	-41.92
	38490	38732.5	-41.31
	38510	38752.6	-41.31
	38510	38752.6	-40.54
	38530	38772.7	-40.54
	38530	38772.7	-41.53
	38550	38792.9	-41.53
	38550	38792.9	-42.93
	38570	38813	-42.93
	38570	38813	-41.55
	38590	38833.1	-41.55
	38590	38833.1	-40.03
	38610	38853.2	-40.03
	38610	38853.2	-40.04
	38630	38873.4	-40.04
	38630	38873.4	-41.74
	38650	38893.5	-41.74
	38650	38893.5	-40.91
	38670	38913.6	-40.91
	38670	38913.6	-42.02
	38690	38933.7	-42.02
	38690	38933.7	-40.12
	38710	38953.9	-40.12
	38710	38953.9	-41.14
	38730	38974	-41.14
	38730	38974	-42.97
	38750	38994.1	-42.97
	38750	38994.1	-40.96
	38770	39014.3	-40.96
	38770	39014.3	-40.74
	38790	39034.4	-40.74
	38790	39034.4	-40.85
	38810	39054.5	-40.85
	38810	39054.5	-41.22
	38830	39074.6	-41.22
	38830	39074.6	-42.58
	38850	39094.8	-42.58
	38850	39094.8	-40.7
	38870	39114.9	-40.7
	38870	39114.9	-41.8
	38890	39135	-41.8
	38890	39135	-41.16
	38910	39155.1	-41.16
	38910	39155.1	-40.73
	38930	39175.3	-40.73
	38930	39175.3	-41.99
	38950	39195.4	-41.99
	38950	39195.4	-42.62
	38970	39215.5	-42.62
	38970	39215.5	-41.68
	38990	39235.6	-41.68
	38990	39235.6	-40.81
	39010	39255.8	-40.81
	39010	39255.8	-42.15
	39030	39275.9	-42.15
	39030	39275.9	-41.92
	39050	39296	-41.92
	39050	39296	-41.31
	39070	39316.1	-41.31
	39070	39316.1	-41.7
	39090	39336.3	-41.7
	39090	39336.3	-40.94
	39110	39356.4	-40.94
	39110	39356.4	-40.68
	39130	39376.5	-40.68
	39130	39376.5	-41.61
	39150	39396.6	-41.61
	39150	39396.6	-41.3
	39170	39416.8	-41.3
	39170	39416.8	-39.65
	39190	39436.9	-39.65
	39190	39436.9	-40.95
	39210	39457	-40.95
	39210	39457	-40.03
	39230	39477.1	-40.03
	39230	39477.1	-40.66
	39250	39497.3	-40.66
	39250	39497.3	-41.45
	39270	39517.4	-41.45
	39270	39517.4	-40.7
	39290	39537.5	-40.7
	39290	39537.5	-41.34
	39310	39557.7	-41.34
	39310	39557.7	-42.08
	39330	39577.8	-42.08
	39330	39577.8	-43.11
	39350	39597.9	-43.11
	39350	39597.9	-42.99
	39370	39618	-42.99
	39370	39618	-41.62
	39390	39638.2	-41.62
	39390	39638.2	-41.61
	39410	39658.3	-41.61
	39410	39658.3	-42.64
	39430	39678.4	-42.64
	39430	39678.4	-41.83
	39450	39698.5	-41.83
	39450	39698.5	-42.19
	39470	39718.7	-42.19
	39470	39718.7	-42.58
	39490	39738.8	-42.58
	39490	39738.8	-41.32
	39510	39758.9	-41.32
	39510	39758.9	-41.22
	39530	39779	-41.22
	39530	39779	-41.52
	39550	39799.2	-41.52
	39550	39799.2	-41.19
	39570	39819.3	-41.19
	39570	39819.3	-41.59
	39590	39839.4	-41.59
	39590	39839.4	-40.69
	39610	39859.5	-40.69
	39610	39859.5	-41.53
	39630	39879.7	-41.53
	39630	39879.7	-42.16
	39650	39899.8	-42.16
	39650	39899.8	-42.75
	39670	39919.9	-42.75
	39670	39919.9	-41.7
	39690	39940	-41.7
	39690	39940	-41.73
	39710	39960.2	-41.73
	39710	39960.2	-41
	39730	39980.3	-41
	39730	39980.3	-42.13
	39750	40000.4	-42.13
	39750	40000.4	-42.59
	39770	40020.6	-42.59
	39770	40020.6	-41.17
	39790	40040.7	-41.17
	39790	40040.7	-40.06
	39810	40060.8	-40.06
	39810	40060.8	-39.68
	39830	40080.9	-39.68
	39830	40080.9	-42.09
	39850	40101.1	-42.09
	39850	40101.1	-42.35
	39870	40121.2	-42.35
	39870	40121.2	-40.64
	39890	40141.3	-40.64
	39890	40141.3	-40.31
	39910	40161.4	-40.31
	39910	40161.4	-41.46
	39930	40181.6	-41.46
	39930	40181.6	-40.09
	39950	40201.7	-40.09
	39950	40201.7	-39.44
	39970	40221.8	-39.44
	39970	40221.8	-39.42
	39990	40241.9	-39.42
	39990	40241.9	-39.08
	40010	40262.1	-39.08
	40010	40262.1	-38.72
	40030	40282.2	-38.72
	40030	40282.2	-38.43
	40050	40302.3	-38.43
	40050	40302.3	-38.28
	40070	40322.4	-38.28
	40070	40322.4	-39.24
	40090	40342.6	-39.24
	40090	40342.6	-40.35
	40110	40362.7	-40.35
	40110	40362.7	-40.97
	40130	40382.8	-40.97
	40130	40382.8	-40.35
	40150	40402.9	-40.35
	40150	40402.9	-40.01
	40170	40423.1	-40.01
	40170	40423.1	-40.83
	40190	40443.2	-40.83
	40190	40443.2	-40
	40210	40463.3	-40
	40210	40463.3	-40.63
	40230	40483.4	-40.63
	40230	40483.4	-39.12
	40250	40503.6	-39.12
	40250	40503.6	-41.18
	40270	40523.7	-41.18
	40270	40523.7	-39.97
	40290	40543.8	-39.97
	40290	40543.8	-40.1
	40310	40564	-40.1
	40310	40564	-40.24
	40330	40584.1	-40.24
	40330	40584.1	-40.28
	40350	40604.2	-40.28
	40350	40604.2	-42.6
	40370	40624.3	-42.6
	40370	40624.3	-41.15
	40390	40644.5	-41.15
	40390	40644.5	-41.2
	40410	40664.6	-41.2
	40410	40664.6	-40.99
	40430	40684.7	-40.99
	40430	40684.7	-41.86
	40450	40704.8	-41.86
	40450	40704.8	-40.62
	40470	40725	-40.62
	40470	40725	-40.2
	40490	40745.1	-40.2
	40490	40745.1	-39.88
	40510	40765.2	-39.88
	40510	40765.2	-40.71
	40530	40785.3	-40.71
	40530	40785.3	-41.91
	40550	40805.5	-41.91
	40550	40805.5	-41.13
	40570	40825.6	-41.13
	40570	40825.6	-40.94
	40590	40845.7	-40.94
	40590	40845.7	-39.88
	40610	40865.8	-39.88
	40610	40865.8	-41.31
	40630	40886	-41.31
	40630	40886	-41.48
	40650	40906.1	-41.48
	40650	40906.1	-41.86
	40670	40926.2	-41.86
	40670	40926.2	-42.86
	40690	40946.3	-42.86
	40690	40946.3	-42.55
	40710	40966.5	-42.55
	40710	40966.5	-42.1
	40730	40986.6	-42.1
	40730	40986.6	-40.86
	40750	41006.7	-40.86
	40750	41006.7	-39.97
	40770	41026.9	-39.97
	40770	41026.9	-41.49
	40790	41047	-41.49
	40790	41047	-40.42
	40810	41067.1	-40.42
	40810	41067.1	-40.7
	40830	41087.2	-40.7
	40830	41087.2	-41.74
	40850	41107.4	-41.74
	40850	41107.4	-40.85
	40870	41127.5	-40.85
	40870	41127.5	-40.43
	40890	41147.6	-40.43
	40890	41147.6	-40.25
	40910	41167.7	-40.25
	40910	41167.7	-40.17
	40930	41187.9	-40.17
	40930	41187.9	-39.74
	40950	41208	-39.74
	40950	41208	-38.56
	40970	41228.1	-38.56
	40970	41228.1	-38.88
	40990	41248.2	-38.88
	40990	41248.2	-39.19
	41010	41268.4	-39.19
	41010	41268.4	-38.77
	41030	41288.5	-38.77
	41030	41288.5	-38.77
	41050	41308.6	-38.77
	41050	41308.6	-38.08
	41070	41328.7	-38.08
	41070	41328.7	-38.7
	41090	41348.9	-38.7
	41090	41348.9	-38.67
	41110	41369	-38.67
	41110	41369	-39.15
	41130	41389.1	-39.15
	41130	41389.1	-39.18
	41150	41409.2	-39.18
	41150	41409.2	-39.69
	41170	41429.4	-39.69
	41170	41429.4	-39.03
	41190	41449.5	-39.03
	41190	41449.5	-38.74
	41210	41469.6	-38.74
	41210	41469.6	-39.65
	41230	41489.7	-39.65
	41230	41489.7	-38.48
	41250	41509.9	-38.48
	41250	41509.9	-37.53
	41270	41530	-37.53
	41270	41530	-37.87
	41290	41550.1	-37.87
	41290	41550.1	-39.07
	41310	41570.3	-39.07
	41310	41570.3	-37.83
	41330	41590.4	-37.83
	41330	41590.4	-37.95
	41350	41610.5	-37.95
	41350	41610.5	-37.87
	41370	41630.6	-37.87
	41370	41630.6	-37.71
	41390	41650.8	-37.71
	41390	41650.8	-39.16
	41410	41670.9	-39.16
	41410	41670.9	-40.56
	41430	41691	-40.56
	41430	41691	-40.36
	41450	41711.1	-40.36
	41450	41711.1	-40.39
	41470	41731.3	-40.39
	41470	41731.3	-40.88
	41490	41751.4	-40.88
	41490	41751.4	-41.11
	41510	41771.5	-41.11
	41510	41771.5	-41.68
	41530	41791.6	-41.68
	41530	41791.6	-41.19
	41550	41811.8	-41.19
	41550	41811.8	-40.74
	41570	41831.9	-40.74
	41570	41831.9	-40.97
	41590	41852	-40.97
	41590	41852	-40.92
	41610	41872.1	-40.92
	41610	41872.1	-41.29
	41630	41892.3	-41.29
	41630	41892.3	-41.03
	41650	41912.4	-41.03
	41650	41912.4	-40.71
	41670	41932.5	-40.71
	41670	41932.5	-41.02
	41690	41952.6	-41.02
	41690	41952.6	-40.68
	41710	41972.8	-40.68
	41710	41972.8	-42.43
	41730	41992.9	-42.43
	41730	41992.9	-41.51
	41750	42013	-41.51
	41750	42013	-41.6
	41770	42033.2	-41.6
	41770	42033.2	-40.87
	41790	42053.3	-40.87
	41790	42053.3	-40.81
	41810	42073.4	-40.81
	41810	42073.4	-41.35
	41830	42093.5	-41.35
	41830	42093.5	-41.99
	41850	42113.7	-41.99
	41850	42113.7	-41.43
	41870	42133.8	-41.43
	41870	42133.8	-41.46
	41890	42153.9	-41.46
	41890	42153.9	-41.99
	41910	42174	-41.99
	41910	42174	-40.4
	41930	42194.2	-40.4
	41930	42194.2	-42.38
	41950	42214.3	-42.38
	41950	42214.3	-41.06
	41970	42234.4	-41.06
	41970	42234.4	-42.22
	41990	42254.5	-42.22
	41990	42254.5	-41.79
	42010	42274.7	-41.79
	42010	42274.7	-41.6
	42030	42294.8	-41.6
	42030	42294.8	-41.05
	42050	42314.9	-41.05
	42050	42314.9	-41.5
	42070	42335	-41.5
	42070	42335	-41.63
	42090	42355.2	-41.63
	42090	42355.2	-41.93
	42110	42375.3	-41.93
	42110	42375.3	-42.08
	42130	42395.4	-42.08
	42130	42395.4	-41.59
	42150	42415.5	-41.59
	42150	42415.5	-40.48
	42170	42435.7	-40.48
	42170	42435.7	-40.78
	42190	42455.8	-40.78
	42190	42455.8	-39.24
	42210	42475.9	-39.24
	42210	42475.9	-39.77
	42230	42496	-39.77
	42230	42496	-39.14
	42250	42516.2	-39.14
	42250	42516.2	-39.95
	42270	42536.3	-39.95
	42270	42536.3	-39.29
	42290	42556.4	-39.29
	42290	42556.4	-39.09
	42310	42576.6	-39.09
	42310	42576.6	-39.14
	42330	42596.7	-39.14
	42330	42596.7	-40.28
	42350	42616.8	-40.28
	42350	42616.8	-40.05
	42370	42636.9	-40.05
	42370	42636.9	-39.62
	42390	42657.1	-39.62
	42390	42657.1	-39.84
	42410	42677.2	-39.84
	42410	42677.2	-38.96
	42430	42697.3	-38.96
	42430	42697.3	-38.91
	42450	42717.4	-38.91
	42450	42717.4	-40.19
	42470	42737.6	-40.19
	42470	42737.6	-40.33
	42490	42757.7	-40.33
	42490	42757.7	-39.52
	42510	42777.8	-39.52
	42510	42777.8	-39.18
	42530	42797.9	-39.18
	42530	42797.9	-40.32
	42550	42818.1	-40.32
	42550	42818.1	-39.33
	42570	42838.2	-39.33
	42570	42838.2	-39.76
	42590	42858.3	-39.76
	42590	42858.3	-39.48
	42610	42878.4	-39.48
	42610	42878.4	-38.79
	42630	42898.6	-38.79
	42630	42898.6	-38.44
	42650	42918.7	-38.44
	42650	42918.7	-39.63
	42670	42938.8	-39.63
	42670	42938.8	-39.1
	42690	42958.9	-39.1
	42690	42958.9	-38.47
	42710	42979.1	-38.47
	42710	42979.1	-38.53
	42730	42999.2	-38.53
	42730	42999.2	-38.28
	42750	43019.3	-38.28
	42750	43019.3	-38.38
	42770	43039.5	-38.38
	42770	43039.5	-38.63
	42790	43059.6	-38.63
	42790	43059.6	-38.26
	42810	43079.7	-38.26
	42810	43079.7	-37.77
	42830	43099.8	-37.77
	42830	43099.8	-38.12
	42850	43120	-38.12
	42850	43120	-38.04
	42870	43140.1	-38.04
	42870	43140.1	-38.75
	42890	43160.2	-38.75
	42890	43160.2	-38.93
	42910	43180.3	-38.93
	42910	43180.3	-38.6
	42930	43200.5	-38.6
	42930	43200.5	-38.35
	42950	43220.6	-38.35
	42950	43220.6	-38.12
	42970	43240.7	-38.12
	42970	43240.7	-38.1
	42990	43260.8	-38.1
	42990	43260.8	-38.34
	43010	43281	-38.34
	43010	43281	-38.05
	43030	43301.1	-38.05
	43030	43301.1	-38.28
	43050	43321.2	-38.28
	43050	43321.2	-38.85
	43070	43341.3	-38.85
	43070	43341.3	-38.56
	43090	43361.5	-38.56
	43090	43361.5	-37.52
	43110	43381.6	-37.52
	43110	43381.6	-37.41
	43130	43401.7	-37.41
	43130	43401.7	-37.75
	43150	43421.8	-37.75
	43150	43421.8	-38.96
	43170	43442	-38.96
	43170	43442	-38.15
	43190	43462.1	-38.15
	43190	43462.1	-37.95
	43210	43482.2	-37.95
	43210	43482.2	-38.32
	43230	43502.3	-38.32
	43230	43502.3	-37.63
	43250	43522.5	-37.63
	43250	43522.5	-38.46
	43270	43542.6	-38.46
	43270	43542.6	-37.66
	43290	43562.7	-37.66
	43290	43562.7	-39.2
	43310	43582.9	-39.2
	43310	43582.9	-42.23
	43330	43603	-42.23
	43330	43603	-40.42
	43350	43623.1	-40.42
	43350	43623.1	-42.22
	43370	43643.2	-42.22
	43370	43643.2	-41.33
	43390	43663.4	-41.33
	43390	43663.4	-41.39
	43410	43683.5	-41.39
	43410	43683.5	-41.98
	43430	43703.6	-41.98
	43430	43703.6	-42.08
	43450	43723.7	-42.08
	43450	43723.7	-41.88
	43470	43743.9	-41.88
	43470	43743.9	-41.69
	43490	43764	-41.69
	43490	43764	-42.49
	43510	43784.1	-42.49
	43510	43784.1	-42.02
	43530	43804.2	-42.02
	43530	43804.2	-41.17
	43550	43824.4	-41.17
	43550	43824.4	-41.16
	43570	43844.5	-41.16
	43570	43844.5	-41.8
	43590	43864.6	-41.8
	43590	43864.6	-42.55
	43610	43884.7	-42.55
	43610	43884.7	-42.16
	43630	43904.9	-42.16
	43630	43904.9	-41.86
	43650	43925	-41.86
	43650	43925	-42.04
	43670	43945.1	-42.04
	43670	43945.1	-42.34
	43690	43965.2	-42.34
	43690	43965.2	-42.22
	43710	43985.4	-42.22
	43710	43985.4	-41.56
	43730	44005.5	-41.56
	43730	44005.5	-41.16
	43750	44025.6	-41.16
	43750	44025.6	-39.65
	43770	44045.8	-39.65
	43770	44045.8	-40.35
	43790	44065.9	-40.35
	43790	44065.9	-42.09
	43810	44086	-42.09
	43810	44086	-41.49
	43830	44106.1	-41.49
	43830	44106.1	-42.7
	43850	44126.3	-42.7
	43850	44126.3	-41.24
	43870	44146.4	-41.24
	43870	44146.4	-41.21
	43890	44166.5	-41.21
	43890	44166.5	-41.47
	43910	44186.6	-41.47
	43910	44186.6	-40.98
	43930	44206.8	-40.98
	43930	44206.8	-41.44
	43950	44226.9	-41.44
	43950	44226.9	-42.57
	43970	44247	-42.57
	43970	44247	-41.92
	43990	44267.1	-41.92
	43990	44267.1	-41.51
	44010	44287.3	-41.51
	44010	44287.3	-40.79
	44030	44307.4	-40.79
	44030	44307.4	-40.74
	44050	44327.5	-40.74
	44050	44327.5	-40.52
	44070	44347.6	-40.52
	44070	44347.6	-40.84
	44090	44367.8	-40.84
	44090	44367.8	-40.74
	44110	44387.9	-40.74
	44110	44387.9	-41.24
	44130	44408	-41.24
	44130	44408	-42.05
	44150	44428.1	-42.05
	44150	44428.1	-40.54
	44170	44448.3	-40.54
	44170	44448.3	-41.7
	44190	44468.4	-41.7
	44190	44468.4	-41.71
	44210	44488.5	-41.71
	44210	44488.5	-41.34
	44230	44508.6	-41.34
	44230	44508.6	-40.87
	44250	44528.8	-40.87
	44250	44528.8	-40.31
	44270	44548.9	-40.31
	44270	44548.9	-39.87
	44290	44569	-39.87
	44290	44569	-40.22
	44310	44589.2	-40.22
	44310	44589.2	-39.11
	44330	44609.3	-39.11
	44330	44609.3	-38.39
	44350	44629.4	-38.39
	44350	44629.4	-38.12
	44370	44649.5	-38.12
	44370	44649.5	-38.59
	44390	44669.7	-38.59
	44390	44669.7	-38.52
	44410	44689.8	-38.52
	44410	44689.8	-38.94
	44430	44709.9	-38.94
	44430	44709.9	-37.95
	44450	44730	-37.95
	44450	44730	-39.22
	44470	44750.2	-39.22
	44470	44750.2	-39.21
	44490	44770.3	-39.21
	44490	44770.3	-40.33
	44510	44790.4	-40.33
	44510	44790.4	-40.63
	44530	44810.5	-40.63
	44530	44810.5	-41.61
	44550	44830.7	-41.61
	44550	44830.7	-39.91
	44570	44850.8	-39.91
	44570	44850.8	-40.05
	44590	44870.9	-40.05
	44590	44870.9	-40.06
	44610	44891	-40.06
	44610	44891	-39.32
	44630	44911.2	-39.32
	44630	44911.2	-38.73
	44650	44931.3	-38.73
	44650	44931.3	-39.67
	44670	44951.4	-39.67
	44670	44951.4	-40.01
	44690	44971.5	-40.01
	44690	44971.5	-39.89
	44710	44991.7	-39.89
	44710	44991.7	-39.95
	44730	45011.8	-39.95
	44730	45011.8	-39.84
	44750	45031.9	-39.84
	44750	45031.9	-39.17
	44770	45052.1	-39.17
	44770	45052.1	-39.82
	44790	45072.2	-39.82
	44790	45072.2	-39.64
	44810	45092.3	-39.64
	44810	45092.3	-40.23
	44830	45112.4	-40.23
	44830	45112.4	-40.21
	44850	45132.6	-40.21
	44850	45132.6	-39.71
	44870	45152.7	-39.71
	44870	45152.7	-39.73
	44890	45172.8	-39.73
	44890	45172.8	-40.31
	44910	45192.9	-40.31
	44910	45192.9	-39.8
	44930	45213.1	-39.8
	44930	45213.1	-38.52
	44950	45233.2	-38.52
	44950	45233.2	-38.88
	44970	45253.3	-38.88
	44970	45253.3	-40
	44990	45273.4	-40
	44990	45273.4	-40.07
	45010	45293.6	-40.07
	45010	45293.6	-39.8
	45030	45313.7	-39.8
	45030	45313.7	-39.33
	45050	45333.8	-39.33
	45050	45333.8	-39.65
	45070	45353.9	-39.65
	45070	45353.9	-38.23
	45090	45374.1	-38.23
	45090	45374.1	-38.57
	45110	45394.2	-38.57
	45110	45394.2	-38.77
	45130	45414.3	-38.77
	45130	45414.3	-39.16
	45150	45434.4	-39.16
	45150	45434.4	-39.77
	45170	45454.6	-39.77
	45170	45454.6	-39.63
	45190	45474.7	-39.63
	45190	45474.7	-38.55
	45210	45494.8	-38.55
	45210	45494.8	-38.61
	45230	45514.9	-38.61
	45230	45514.9	-38.95
	45250	45535.1	-38.95
	45250	45535.1	-39.44
	45270	45555.2	-39.44
	45270	45555.2	-39.53
	45290	45575.3	-39.53
	45290	45575.3	-39.45
	45310	45595.5	-39.45
	45310	45595.5	-39.61
	45330	45615.6	-39.61
	45330	45615.6	-39.44
	45350	45635.7	-39.44
	45350	45635.7	-39.72
	45370	45655.8	-39.72
	45370	45655.8	-38.85
	45390	45676	-38.85
	45390	45676	-38.38
	45410	45696.1	-38.38
	45410	45696.1	-38.4
	45430	45716.2	-38.4
	45430	45716.2	-38.1
	45450	45736.3	-38.1
	45450	45736.3	-38.72
	45470	45756.5	-38.72
	45470	45756.5	-38.57
	45490	45776.6	-38.57
	45490	45776.6	-38.91
	45510	45796.7	-38.91
	45510	45796.7	-39.09
	45530	45816.8	-39.09
	45530	45816.8	-38.37
	45550	45837	-38.37
	45550	45837	-37.89
	45570	45857.1	-37.89
	45570	45857.1	-38.55
	45590	45877.2	-38.55
	45590	45877.2	-38.61
	45610	45897.3	-38.61
	45610	45897.3	-38.06
	45630	45917.5	-38.06
	45630	45917.5	-38.06
	45650	45937.6	-38.06
	45650	45937.6	-37.95
	45670	45957.7	-37.95
	45670	45957.7	-38.53
	45690	45977.8	-38.53
	45690	45977.8	-38.4
	45710	45998	-38.4
	45710	45998	-37.84
	45730	46018.1	-37.84
	45730	46018.1	-37.39
	45750	46038.2	-37.39
	45750	46038.2	-37.92
	45770	46058.4	-37.92
	45770	46058.4	-38.22
	45790	46078.5	-38.22
	45790	46078.5	-38.54
	45810	46098.6	-38.54
	45810	46098.6	-38.58
	45830	46118.7	-38.58
	45830	46118.7	-38.29
	45850	46138.9	-38.29
	45850	46138.9	-38.29
	45870	46159	-38.29
	45870	46159	-38.29
	45890	46179.1	-38.29
	45890	46179.1	-38.29
	45910	46199.2	-38.29
	45910	46199.2	-38.23
	45930	46219.4	-38.23
	45930	46219.4	-38
	45950	46239.5	-38
	45950	46239.5	-38.62
	45970	46259.6	-38.62
	45970	46259.6	-37.57
	45990	46279.7	-37.57
	45990	46279.7	-38.05
	46010	46299.9	-38.05
	46010	46299.9	-37.53
	46030	46320	-37.53
	46030	46320	-38.43
	46050	46340.1	-38.43
	46050	46340.1	-38.4
	46070	46360.2	-38.4
	46070	46360.2	-37.94
	46090	46380.4	-37.94
	46090	46380.4	-37.64
	46110	46400.5	-37.64
	46110	46400.5	-37.24
	46130	46420.6	-37.24
	46130	46420.6	-37.51
	46150	46440.7	-37.51
	46150	46440.7	-37.58
	46170	46460.9	-37.58
	46170	46460.9	-37.4
	46190	46481	-37.4
	46190	46481	-36.68
	46210	46501.1	-36.68
	46210	46501.1	-37.55
	46230	46521.2	-37.55
	46230	46521.2	-37.71
	46250	46541.4	-37.71
	46250	46541.4	-36.71
	46270	46561.5	-36.71
	46270	46561.5	-37.2
	46290	46581.6	-37.2
	46290	46581.6	-36.56
	46310	46601.8	-36.56
	46310	46601.8	-37.11
	46330	46621.9	-37.11
	46330	46621.9	-37.26
	46350	46642	-37.26
	46350	46642	-37.59
	46370	46662.1	-37.59
	46370	46662.1	-37.39
	46390	46682.3	-37.39
	46390	46682.3	-38.05
	46410	46702.4	-38.05
	46410	46702.4	-37.9
	46430	46722.5	-37.9
	46430	46722.5	-36.56
	46450	46742.6	-36.56
	46450	46742.6	-36.57
	46470	46762.8	-36.57
	46470	46762.8	-36.91
	46490	46782.9	-36.91
	46490	46782.9	-36.91
	46510	46803	-36.91
	46510	46803	-36.62
	46530	46823.1	-36.62
	46530	46823.1	-37.56
	46550	46843.3	-37.56
	46550	46843.3	-37.72
	46570	46863.4	-37.72
	46570	46863.4	-36.03
	46590	46883.5	-36.03
	46590	46883.5	-37.11
	46610	46903.6	-37.11
	46610	46903.6	-37.87
	46630	46923.8	-37.87
	46630	46923.8	-38.19
	46650	46943.9	-38.19
	46650	46943.9	-36.43
	46670	46964	-36.43
	46670	46964	-36.68
	46690	46984.1	-36.68
	46690	46984.1	-36.74
	46710	47004.3	-36.74
	46710	47004.3	-36.75
	46730	47024.4	-36.75
	46730	47024.4	-36.62
	46750	47044.5	-36.62
	46750	47044.5	-36.57
	46770	47064.7	-36.57
	46770	47064.7	-36.19
	46790	47084.8	-36.19
	46790	47084.8	-38.66
	46810	47104.9	-38.66
	46810	47104.9	-39.76
[truncated: 983 more rows]

## Sheet: Figure 3c
References for the gray curves: Zhang, X. et al. A gradual transition into Greenland interstadial 14 in southeastern China based on a sub-decadally-resolved stalagmite record. Quat. Sci. Rev. 253, 106769 (2021); Zhang, X. et al. Three-phase structure of the East Asia summer monsoon during Heinrich Stadial 4 recorded in Xianyun Cave, southeastern China. Quat. Sci. Rev. 274, 107267 (2021); Zhang, X…
	Age (a BP)	XY1 d18O (‰, VPDB)		Age (a BP)	XY35 d18O (‰, VPDB)		Age (a BP)	XY4-12d18O (‰, VPDB)		Age (a BP)	XY3-17 d18O (‰, VPDB)
	37050	-7.31		39180	-6.69		45330	-7.59		50830	-7.24
	37070	-7.5		39210	-6.93		45350	-7.31		50850	-6.96
	37090	-7.23		39230	-6.91		45380	-7.54		50860	-6.71
	37110	-7.43		39250	-6.91		45400	-7.72		50880	-6.97
	37120	-7.07		39270	-6.81		45420	-7.97		50900	-7.1
	37140	-7.34		39300	-6.88		45450	-7.39		50910	-6.82
	37160	-7.41		39320	-6.91		45470	-7.38		50930	-6.86
	37170	-7.23		39340	-6.75		45490	-7.47		50950	-7.02
	37190	-7.51		39360	-6.9		45520	-7.63		50960	-6.95
	37210	-7.47		39380	-7.08		45540	-7.81		50980	-7.14
	37230	-7.51		39410	-7.06		45570	-7.74		51000	-7.06
	37250	-7.28		39430	-6.88		45590	-7.66		51010	-6.86
	37270	-7.43		39450	-7.05		45610	-7.47		51030	-6.36
	37310	-7.31		39480	-7.11		45640	-7.34		51050	-7.35
	37380	-7.22		39500	-7.29		45660	-7.15		51060	-7.33
	37410	-7.09		39530	-6.88		45690	-7.18		51080	-7.37
	37420	-7.3		39560	-7.05		45710	-7.35		51090	-7.38
	37440	-7.35		39590	-7.14		45740	-7.27		51110	-7.39
	37450	-7.42		39640	-7.08		45760	-7.51		51130	-7.46
	37460	-7.19		39690	-6.91		45790	-7.55		51140	-7.27
	37470	-7.21		39740	-7.15		45810	-7.48		51160	-7.04
	37470	-7.31		39770	-6.94		45840	-7.49		51180	-6.85
	37480	-7.2		39780	-6.89		45860	-7.45		51190	-6.62
	37490	-7.12		39800	-7.03		45890	-7.46		51210	-6.82
	37490	-7.04		39820	-7.11		45910	-7.38		51230	-6.96
	37500	-7.03		39840	-6.93		45940	-7.47		51240	-7.37
	37500	-6.95		39860	-7.35		45960	-7.59		51260	-7.69
	37510	-7.13		39880	-7.15		45990	-7.71		51280	-7.29
	37510	-7.47		39900	-7.42		46010	-7.6		51290	-7.47
	37510	-7.18		39910	-7.32		46040	-7.29		51310	-7.3
	37520	-7.27		39930	-7.12		46060	-7.33		51330	-7.13
	37520	-7.31		39950	-7.45		46090	-7.27		51340	-7.22
	37530	-7.46		39970	-7.17		46110	-7.41		51360	-7.87
	37530	-7.51		39980	-7.43		46130	-7.29		51380	-7.66
	37540	-7.33		40000	-7.55		46160	-7.22		51390	-7.41
	37540	-7.21		40020	-7.61		46180	-7.43		51410	-7.75
	37550	-7.29		40030	-7.42		46210	-7.56		51430	-7.55
	37550	-7.16		40050	-7.34		46230	-7.68		51440	-7.52
	37560	-7.31		40070	-7.45		46260	-7.85		51460	-7.67
	37560	-7.29		40080	-7.5		46280	-7.45		51480	-7.71
	37570	-7.21		40100	-7.24		46300	-7.26		51490	-7.54
	37570	-7.31		40120	-7.49		46330	-7.5		51510	-7.39
	37580	-7.27		40140	-7.43		46360	-7.55		51520	-7.54
	37580	-7.46		40150	-7.6		46390	-7.59		51540	-7.62
	37590	-7.29		40170	-7.7		46420	-7.4		51560	-7.52
	37590	-7.26		40190	-7.66		46450	-7.38		51570	-7.67
	37600	-7.27		40210	-7.7		46470	-7.27		51590	-7.7
	37600	-7.2		40230	-7.59		46490	-7.1		51610	-7.27
	37610	-7.22		40240	-7.51		46520	-7.31		51620	-7.39
	37610	-6.95		40260	-7.59		46540	-7.01		51640	-7.28
	37610	-7.08		40280	-7.48		46560	-7.09		51660	-7.22
	37620	-7.14		40300	-7.58		46590	-7.17		51670	-7.28
	37620	-7.18		40310	-7.69		46610	-7.2		51690	-7.32
	37620	-7.05		40330	-7.46		46630	-6.94		51700	-7.3
	37630	-7.14		40350	-7.54		46650	-7.1		51710	-7.25
	37630	-7.28		40370	-7.48		46670	-7.28		51730	-7.25
	37630	-7.09		40380	-7.34		46690	-7.27		51740	-7.25
	37640	-7.09		40400	-7.34		46710	-7		51750	-7.45
	37640	-7.19		40420	-7.24		46740	-7.1		51760	-7.46
	37640	-7.06		40440	-7.33		46750	-7.05		51780	-7.4
	37650	-7.08		40450	-7.51		46770	-6.99		51790	-7.3
	37650	-6.93		40470	-7.25		46780	-6.7		51800	-7.41
	37650	-6.85		40490	-7.3		46800	-6.8		51810	-7.42
	37660	-6.75		40500	-7.26		46810	-6.97		51830	-7.43
	37660	-7.14		40520	-7.17		46820	-6.92		51840	-7.54
	37660	-6.95		40540	-7.41		46840	-6.93		51850	-7.5
	37670	-7.02		40550	-7.23		46850	-6.73		51860	-7.38
	37670	-6.91		40570	-7.37		46860	-6.5		51870	-7.37
	37680	-7.02		40590	-7.07		46860	-6.7		51890	-7.6
	37680	-6.99		40600	-7.12		46870	-6.7		51900	-7.6
	37680	-6.89		40620	-7.2		46880	-6.62		51910	-7.63
	37690	-7.28		40640	-7.22		46890	-6.66		51920	-7.6
	37690	-7.12		40650	-7.32		46890	-6.44		51940	-7.59
	37690	-7.21		40670	-7.1		46910	-6.48		51950	-7.73
	37700	-7.12		40690	-7.22		46920	-6.59		51960	-7.67
	37700	-7.21		40700	-7.39		46930	-6.35		51970	-7.14
	37710	-7.13		40720	-7.3		46940	-6.39		51990	-7.55
	37710	-7.09		40740	-7.22		46960	-6.44		52000	-7.65
	37710	-7.11		40750	-7.18		46970	-6.27		52010	-7.63
	37720	-7.15		40770	-7.21		46980	-6.42		52020	-7.89
	37720	-7.18		40790	-7.2		47000	-6.58		52030	-7.69
	37720	-7.39		40810	-7.05		47010	-6.62		52050	-7.81
	37730	-7.19		40820	-7.2		47020	-6.51		52060	-7.86
	37730	-7.06		40840	-7.43		47030	-6.36		52070	-7.56
	37740	-7.02		40860	-7.17		47040	-6.37		52080	-7.55
	37740	-6.96		40870	-7.3		47050	-6.47		52100	-7.64
	37740	-7.14		40890	-7.19		47060	-6.38		52110	-7.83
	37750	-7.1		40910	-7.27		47080	-6.5		52120	-7.56
	37750	-7.11		40920	-7.22		47090	-6.34		52130	-7.61
	37750	-7.18		40940	-7.25		47100	-6.43		52150	-7.64
	37760	-7.29		40960	-7.32		47110	-6.77		52160	-7.63
	37760	-6.86		40970	-7.36		47120	-6.55		52170	-7.27
	37770	-7.2		40990	-7.55		47130	-6.94		52180	-7.42
	37770	-7.61		41010	-7.53		47140	-6.89		52190	-7.65
	37770	-7.04		41020	-7.28		47150	-6.65		52210	-7.69
	37780	-7.39		41040	-7.2		47160	-6.66		52220	-7.61
	37780	-7.05		41060	-7.56		47180	-6.72		52230	-7.74
	37790	-7.4		41070	-7.58		47190	-6.74		52240	-8
	37790	-6.88		41090	-7.56		47200	-6.63		52250	-7.21
	37800	-7.14		41110	-7.61		47210	-6.55		52250	-7.18
	37800	-7.17		41120	-7.69		47230	-6.44		52260	-7.08
	37800	-7.38		41140	-7.76		47240	-6.39		52260	-7.27
	37810	-7.13		41150	-7.64		47250			52260	-7.28
	37810	-7.48		41170	-7.55		47270	-6.58		52270	-7.43
	37820	-7.22		41190	-7.83		47280	-6.61		52270	-7.35
	37820	-7.28		41200	-7.8		47290	-6.51		52270	-7.19
	37820	-7.17		41220	-7.81		47310	-6.46		52280	-7.29
	37830	-7.37		41240	-7.6		47320	-6.51		52280	-7.33
	37830	-6.97		41250	-7.44		47330	-6.92		52290	-7.43
	37840	-7.2		41270	-7.78		47350	-6.84		52290	-7.26
	37840	-7.02		41290	-7.71		47360	-6.87		52290	-7.34
	37850	-7.08		41300	-7.54		47380	-6.97		52300	-7.46
	37850	-7.09		41320	-7.5		47390	-6.93		52300	-7.33
	37860	-7.08		41330	-7.45		47400	-6.77		52310	-7.32
	37860	-7.07		41350	-7.27		47420	-6.91		52310	-7.3
	37860	-7.1		41370	-7.56		47430	-6.91		52310	-7.56
	37870	-6.94		41380	-7.5		47450	-6.43		52320	-7.61
	37870	-6.96		41400	-7.73		47460	-6.31		52320	-7.42
	37880	-6.92		41420	-7.56		47480	-6.62		52320	-7.38
	37880	-6.98		41430	-7.47		47490	-6.65		52330	-7.42
	37880	-6.84		41450	-7.42		47500	-6.68		52330	-7.39
	37890	-7.11		41460	-7.4		47520	-6.77		52340	-7.33
	37890	-6.82		41480	-7.49		47530	-6.69		52340	-7.48
	37900	-6.87		41500	-7.19		47550	-6.66		52340	-7.35
	37900	-6.9		41510	-7.43		47560	-6.79		52350	-7.28
	37900	-6.97		41530	-7.37		47570	-6.56		52350	-7.52
	37910	-6.92		41540	-7.29		47590	-7.24		52350	-7.28
	37910	-6.83		41560	-7.36		47600	-7.15		52360	-7.43
	37920	-7.03		41580	-7.22		47620	-7.1		52360	-7.31
	37920	-6.88		41590	-7.15		47630	-6.94		52370	-7.31
	37930	-6.71		41610	-7.08		47650	-6.53		52370	-7.33
	37930	-7.15		41620	-7		47660	-6.66		52370	-7.38
	37930	-7.03		41640	-7.06		47680	-6.85		52380	-7.71
	37940	-6.78		41650	-6.86		47690	-6.98		52380	-7.1
	37940	-6.89		41670	-6.86		47710	-6.58		52390	-7.03
	37950	-7.14		41680	-6.89		47720	-6.79		52390	-7.36
	37950	-6.84		41700	-6.91		47740	-6.63		52390	-7.28
	37960	-6.91		41710	-6.93		47750	-6.63		52400	-7.46
	37960	-6.91		41730	-6.63		47770	-6.49		52400	-7.01
	37970	-6.82		41750	-6.75		47790	-6.56		52400	-7.28
	37970	-6.85		41760	-6.9		47800	-6.41		52410	-7.31
	37980	-7		41780	-6.99		47820	-6.54		52410	-7.16
	37980	-6.77		41790	-6.84		47830	-6.48		52420	-7.36
	37990	-6.7		41810	-6.9		47850	-6.49		52420	-7.26
	37990	-6.76		41830	-6.72		47860	-6.82		52420	-7.53
	38000	-6.71		41840	-6.95		47880	-6.66		52430	-7.58
	38000	-6.63		41860	-6.93		47890	-6.87		52430	-7.52
	38010	-6.66		41870	-6.94		47910	-6.85		52440	-7.31
	38020	-6.68		41890	-7.02		47920	-6.66		52440	-7.46
	38020	-6.56		41910	-7.01		47940	-6.55		52440	-7.42
	38030	-6.68		41920	-6.92		47950	-6.55		52450	-7.34
	38030	-6.62		41940	-7.06		47970	-7.01		52450	-7.2
	38040	-6.72		41950	-6.94		47990	-6.82		52450	-7.61
	38050	-6.47		41970	-6.88		48000	-7.06		52460	-7.59
	38050	-6.62		41990	-6.88		48020	-6.67		52460	-7.77
	38060	-6.73		42000	-6.98		48030	-6.88		52470	-7.46
	38070	-6.59		42020	-6.84		48050	-6.99		52470	-7.58
	38070	-6.58		42030	-7		48070	-7.03		52470	-7.53
	38080	-6.85		42050	-6.94		48080	-6.99		52480	-7.41
	38090	-6.86		42070	-7.05		48100	-7.06		52480	-7.3
	38090	-6.72		42080	-7.08		48110	-7.03		52480	-7.19
	38100	-6.7		42100	-6.94		48130	-6.88		52490	-7.53
	38110	-6.71		42110	-6.83		48140	-6.98		52500	-7.86
	38110	-6.76		42130	-6.96		48160	-7.32		52500	-7.67
	38120	-6.7		42150	-7.05		48180	-7.12		52510	-7.58
	38130	-6.8		42160	-7.06		48190	-7.27		52510	-7.73
	38130	-6.63		42180	-7		48210	-7.17		52520	-7.81
	38140	-6.76		42200	-7.06		48220	-7.3		52520	-7.62
	38140	-6.95		42210	-7.04		48240	-7.36		52530	-7.67
	38150	-7.23		42230	-7.27		48250	-7.1		52540	-7.86
	38150	-6.81		42240	-6.82		48270	-7.15		52540	-7.7
	38160	-7.04		42260	-7		48280	-7.4		52550	-7.71
	38170	-6.79		42280	-6.94		48300	-7.61		52550	-7.52
	38170	-7.1		42290	-6.99		48310	-7.49		52560	-7.56
	38180	-6.93		42310	-7.16		48330	-7.37		52560	-7.72
	38190	-6.96		42320	-7.34		48350	-7.43		52570	-7.61
	38200	-7.02		42340	-7.31		48360	-7.45		52580	-7.75
	38200	-6.8		42360	-7.61		48380	-7.34		52580	-7.75
	38210	-6.71		42370	-7.19		48390	-7.42		52590	-7.42
	38220	-6.53		42390	-7.3		48410	-7.15		52590	-7.39
	38230	-6.69		42400	-7.5		48420	-7.32		52600	-7.1
	38240	-6.31		42420	-7.31		48440	-7.49		52600	-7.22
	38250	-6.39		42440	-7.57		48450	-7.32		52610	-7.25
	38260	-6.61		42450	-7.46		48470	-7.52		52620	-7.17
	38270	-6.57		42470	-7.22		48480	-7.26		52620	-7.23
	38280	-6.57		42490	-7.3		48500	-7.37		52630	-7.12
	38290	-6.36		42500	-7.29		48510	-7.24		52630	-7.19
	38300	-6.39		42520	-7.44		48530	-7.49		52640	-7.32
	38310	-6.39		42540	-7.19		48540	-7.49		52640	-7.07
	38320	-7		42560	-7.48		48560	-7.76		52650	-6.99
	38330	-6.38		42570	-7.33		48580	-7.51		52660	-6.86
	38330	-6.56		42590	-7.57		48590	-7.83		52660	-7.05
	38340	-6.39		42610	-7.53		48610	-7.81		52670	-7.1
	38350	-6.53		42620	-7.44		48620	-8.02		52670	-7.06
	38360	-6.57		42640	-7.28		48640	-7.63		52680	-7.46
	38370	-6.48		42660	-7.39		48660	-7.95		52680	-7.46
	38380	-6.41		42670	-7.54		48670	-7.93		52690	-7.4
	38390	-6.48		42690	-7.36		48690	-7.92		52700	-7.33
	38400	-6.55		42700	-7.58		48700	-7.64		52700	-7.52
	38410	-6.47		42720	-7.47		48720	-7.89		52710	-7.02
	38420	-6.16		42730	-7.56		48730	-7.68		52710	-7.19
	38430	-6.33		42750	-7.74		48750	-7.78		52720	-7.36
	38440	-6.07		42760	-7.63		48760	-8.08		52720	-6.87
	38450	-6.46		42780	-7.61		48780	-7.82		52730	-6.96
	38460	-6.27		42790	-7.61		48800	-7.93		52740	-6.9
	38470	-6.16		42810	-7.72		48810	-7.88		52740	-6.79
	38480	-6.34		42830	-7.49		48830	-8.01		52750	-7.06
	38490	-6.17		42840	-7.45		48850	-8.29		52750	-7.37
	38500	-6.29		42860	-7.43		48860	-7.85		52760	-7.48
	38510	-6.1		42870	-7.92		48880	-7.5		52760	-7.44
	38520	-6.33		42890	-7.68		48900	-7.57		52770	-7.08
	38530	-6.32		42900	-7.35		48920	-7.51		52780	-7.15
	38540	-6.29		42920	-7.34		48930	-7.48		52780	-7.15
	38550	-6.19		42930	-7.66		48950	-7.77		52790	-7.07
	38560	-6.18		42940	-7.47		48970	-7.67		52790	-7.22
	38570	-6.24		42960	-7.43		48990	-7.71		52800	-7.29
	38580	-6.58		42970	-7.5		49010	-7.74		52800	-7.28
	38590	-6.23		42990	-7.63		49020	-7.82		52810	-7.5
	38600	-6.35		43000	-7.65		49040	-7.73		52820	-7.67
	38610	-6.25		43010	-7.66		49050	-7.82		52820	-7.54
	38620	-6.25		43030	-7.92		49070	-7.69		52830	-7.68
	38630	-6.21		43040	-7.53		49090	-7.47		52830	-7.85
	38640	-6.27		43050	-7.5		49100	-7.35		52840	-7.65
	38650	-6.21		43060	-7.64		49120	-7.43		52840	-7.78
	38660	-6.4		43070	-7.74		49140	-7.67		52850	-7.69
	38670	-6.38		43080	-7.71		49150	-7.68		52860	-7.86
	38680	-6.51		43080	-7.65		49170	-8.04		52860	-7.72
	38690	-6.49		43090	-7.73		49190	-7.78		52870	-7.92
	38700	-6.28		43090	-7.73		49200	-8.12		52870	-8.01
	38710	-6.14		43100	-7.88		49220	-8.07		52880	-7.91
	38730	-6.61		43100	-7.55		49240	-8.09		52880	-7.67
	38740	-6.36		43110	-7.52		49250	-8.18		52890	-7.7
	38750	-6.34		43120	-7.74		49270	-8.06		52900	-7.59
	38760	-6.29		43120	-7.86		49290	-7.8		52900	-7.38
	38770	-6.43		43130	-7.97		49300	-7.59		52900	-7.24
	38780	-6.25		43140	-7.79		49320	-7.63		52910	-7.32
	38790	-6.44		43150	-7.57		49340	-7.51		52910	-6.88
	38800	-6.35		43160	-7.71		49350	-7.36		52920	-7.16
	38810	-6.66		43170	-7.79		49370	-7.28		52920	-7.07
	38820	-6.2		43180	-7.62		49380	-7.25		52930	-7.28
	38830	-6.13		43180	-7.7		49400	-7.57		52930	-7.07
	38840	-6.24		43200	-7.46		49420	-7.41		52940	-7.39
	38850	-6.56		43210	-7.48		49430	-7.5		52940	-7.56
	38860	-6.47		43220	-7.8		49450	-7.69		52940	-7.05
	38870	-6.11		43230	-7.2		49470	-7.57		52950	-6.95
	38880	-6.05		43240	-7.62		49480	-7.55		52950	-7.28
	38890	-6.15		43250	-7.67		49500	-7.41		52960	-7.24
	38900	-6.18		43260	-7.55		49520	-7.41		52960	-6.96
	38910	-6.44		43280	-7.52		49530	-6.97		52970	-7.36
	38930	-5.94		43290	-7.42		49550	-6.98		52970	-7.24
	38940	-6.03		43300	-7.45					52980	-7.11
	38950	-6		43310	-7.2					52980	-7.04
	38960	-6.67		43320	-7.24					52990	-7.34
	38970	-6.11		43330	-7.32					52990	-7.47
	38980	-6.52		43350	-7.08					52990	-7.21
	38990	-5.82		43360	-7.41					53000	-7.37
	39000	-6.4		43370	-7.53					53000	-7.42
	39020	-5.9		43380	-7.41					53010	-7.45
	39030	-6.28		43390	-6.8					53010	-7.08
	39040	-5.8		43400	-7.47					53020	-7.19
	39050	-6.21		43410	-7.27					53020	-7.3
	39070	-5.79		43430	-7.38					53030	-7.2
	39080	-6.25		43440	-7.32					53030	-7.14
	39090	-5.99		43450	-7.79					53030	-7.13
	39100	-6.58		43460	-7.25					53040	-7.14
	39110	-5.61		43470	-7.21					53040	-7.14
	39130	-6.37		43490	-7.2					53050	-6.92
	39140	-5.8		43500	-7.07					53050	-7.1
	39150	-6.46		43510	-6.79					53060	-7.1
	39160	-5.64		43530	-6.54					53060	-6.99
	39180	-6.53		43540	-6.76					53070	-7.28
	39190	-5.6		43550	-6.79					53070	-7.4
	39200	-6.41		43570	-6.72					53070	-7.25
	39210	-5.34		43580	-6.87					53080	-7.36
	39220	-6.4		43590	-6.69					53080	-7.28
	39230	-5.71		43610	-6.91					53090	-7.26
	39250	-6.26		43620	-6.85					53090	-7.1
	39260	-5.64		43640	-6.86					53100	-7.54
	39270	-6.47		43650	-6.73					53100	-7.39
	39280	-5.78		43670	-6.75					53110	-7.44
	39290	-6.49		43680	-6.83					53110	-7.17
	39300	-5.82		43690	-6.66					53120	-7.36
	39310	-6.24		43710	-6.69					53120	-7.29
	39320	-6.36		43720	-6.96					53120	-7.54
	39330	-6.28		43740	-6.92					53130	-7.41
	39340	-6.34		43750	-6.85					53130	-7.54
	39350	-6.25		43770	-6.6					53140	-7.49
	39360	-6.22		43780	-6.47					53140	-7.4
	39370	-6.3		43800	-6.95					53150	-7.57
	39380	-6.22		43810	-6.83					53160	-7.55
	39380	-6.47		43830	-6.99					53160	-7.34
	39390	-6.33		43840	-6.73					53170	-7.33
	39400	-6.41		43860	-7.08					53180	-7.52
	39410	-6.4		43870	-7.04					53190	-7.38
	39420	-6.06		43890	-7.27					53190	-7.19
	39430	-6.34		43900	-7.19					53200	-7.33
	39440	-6.29		43920	-7.01					53210	-7.54
	39450	-6.14		43930	-7.12					53220	-7
	39460	-6.23		43950	-7.37					53220	-7.14
	39470	-6.22		43960	-7.19					53230	-7.4
	39480	-6.14		43980	-6.87					53240	-7.4
	39490	-6.32		43990	-6.89					53250	-7
	39500	-6.08		44010	-7.17					53250	-7.26
	39510	-6.74		44030	-7.45					53260	-7.31
	39520	-6.6		44040	-7.27					53270	-7.21
	39520	-7		44060	-7.15					53280	-7.13
	39530	-6.62		44070	-7.34					53280	-7.09
	39540	-7.11		44090	-7.19					53290	-6.75
	39550	-6.45		44100	-7.21					53300	-6.95
	39560	-6.93		44120	-6.92					53310	-7.06
	39570	-6.49		44130	-7.13					53310	-7.37
	39580	-6.52		44150	-7.11					53320	-7.28
	39590	-6.5		44160	-7.32					53330	-7.27
	39600	-6.54		44180	-7.06					53340	-7.32
	39600	-6.63		44190	-7.13					53340	-7.36
	39610	-6.84		44210	-7.1					53350	-7.26
	39620	-6.5		44230	-7.34					53360	-7.21
	39630	-6.75		44240	-7.16					53370	-7.37
	39640	-6.72		44260	-7.29					53370	-7.34
	39650	-6.75		44270	-7.21					53380	-7.63
	39660	-6.74		44290	-7.23					53390	-7.49
	39660	-6.7		44310	-7.42					53400	-7.45
	39670	-6.73		44320	-7.12					53400	-7.34
	39680	-6.89		44340	-7.17					53410	-7.21
	39690	-6.85		44350	-7.03					53420	-7.18
	39700	-6.64		44370	-7.14					53430	-7.12
	39710	-6.63		44390	-7.2					53430	-7.33
	39720	-6.73		44400	-6.93					53440	-7.33
	39730	-6.95		44420	-6.95					53450	-7.13
	39730	-7.03		44440	-7.06					53460	-7.04
	39740	-6.87		44450	-7.15					53460	-6.94
	39750	-6.36		44470	-7.14					53470	-7.33
	39760	-6.79		44480	-7.31					53480	-7.07
	39770	-6.2		44500	-7.24					53490	-7.39
	39780	-6.99		44520	-7.22					53490	-7.05
	39790	-6.34		44530	-7.58					53500	-6.93
	39790	-6.64		44550	-7.33					53510	-7.27
	39800	-6.04		44570	-7.43					53520	-6.95
	39810	-6.46		44580	-7.6					53520	-7.19
	39820	-6.02		44600	-7.45					53530	-7.15
	39830	-6.71		44620	-7.42					53540	-7.24
	39830	-6.02		44630						53550	-7.28
	39840	-6.65		44650						53550	-7.42
	39850	-6.06		44670						53560	-7.21
	39860	-6.83		44680						53570	-7.37
	39870	-6.15		44700	-7.55					53580	-7.05
	39880	-6.87		44720	-7.5					53580	-7.09
	39880	-6.44		44730	-7.38					53590	-7.03
	39890	-6.63		44750	-7.32					53600	-7.17
	39900	-6.88		44770	-7.31					53610	-6.95
	39910	-6.54		44780	-7.56					53610	-7.03
	39920	-7.01		44800	-7.51					53620	-6.96
	39930	-6.55		44820	-7.34					53630	-7.01
	39940	-6.83		44840	-7.68					53640	-7.05
	39940	-6.98		44850	-7.68					53640	-7.15
	39950	-7.09		44870	-7.66					53650	-6.9
	39960	-6.66		44890	-7.62					53660	-6.85
	39970	-7.1		44900	-7.52					53670	-7.07
	39980	-6.55		44920	-7.53					53670	-7
	39990	-7.13		44940	-7.58					53680	-7.08
	39990	-6.71		44950	-7.67					53690	-7.02
	40000	-7.02		44970	-7.76					53690	-6.95
	40010	-6.86		44980	-7.52					53700	-6.95
	40020	-7.2		45000	-7.46					53710	-6.93
	40030	-6.85		45020	-7.52					53720	-7.02
	40040	-6.98		45030	-7.55					53720	-6.93
	40050	-6.9		45050	-7.39					53730	-6.96
	40050	-7.43		45070	-7.31					53740	-6.81
	40060	-7.19		45080	-7.39					53750	-6.87
	40070	-7.36		45100	-7.35					53750	-6.84
	40080	-6.81		45120						53760	-6.92
	40090	-7.08		45130	-7.53					53770	-6.94
	40100	-7.05		45150	-7.5					53780	-6.78
	40110	-7.21		45160	-7.49					53790	-6.89
	40110	-6.93		45180	-7.67					53810	-6.74
	40120	-7.05		45200	-7.63					53820	-6.9
	40130	-6.77		45210	-7.26					53840	-6.94
	40140	-7.06		45230	-7.26					53860	-6.92
	40150	-6.78		45240	-7.4					53870	-6.74
	40160	-7.22		45260	-7.53					53890	-6.88
	40170	-6.99		45280	-7.46					53900	-6.88
	40180	-6.99		45290	-7.51					53920	-7.14
	40180	-6.62		45310	-7.55					53940	-7.07
	40190	-7.09		45330	-7.45					53950	-7.08
	40200	-6.68		45340	-7.5					53970	-7.04
	40210	-7.26		45360	-7.46					53980	-6.96
	40220	-7.02		45370	-7.49					54000	-6.87
	40230	-7.13		45390	-7.33					54020	-6.92
	40240	-6.93		45410	-7.44					54030	-6.68
	40240	-7.11		45420	-7.48					54050	-7.05
	40250	-7.12		45440	-7.38					54060	-6.86
	40260	-7.38		45450	-7.31					54080	-6.88
	40270	-7.05		45470	-7.38					54100	-6.98
	40280	-7.4		45490	-7.62					54110	-6.56
	40290	-7.11		45500	-7.41					54130	-6.8
	40300	-7.02		45520	-7.44					54140	-6.84
	40300	-6.9		45540	-7.43					54160	-6.67
	40310	-6.84		45550	-7.54					54180	-6.72
	40320	-6.86		45570	-7.69					54180	-7.05
	40330	-7.04		45580	-7.71					54190	-6.89
	40340	-7.2		45600	-7.39					54200	-7.04
	40350	-7.23		45620	-7.72					54210	-7.09
	40360	-6.99		45630	-7.64					54210	-6.7
	40370	-7.11		45650	-7.62					54220	-6.73
	40370	-6.92		45660	-7.8					54230	-6.68
	40380	-7.11		45680	-7.79					54240	-6.69
	40390	-7.02		45700	-7.78					54250	-6.85
	40400	-6.96		45710	-7.78					54250	-6.66
	40410	-6.86		45730	-7.69					54260	-6.77
	40420	-7.08		45740	-7.59					54270	-6.48
	40430	-6.84		45760	-7.78					54280	-6.67
	40440	-6.95		45770	-7.62					54280	-6.73
	40440	-6.63		45790	-8.09					54290	-6.62
	40450	-6.88		45810	-7.67					54300	-6.82
	40460	-6.91		45820	-7.66					54310	-6.77
	40470	-7.02		45840	-7.7					54310	-6.78
	40480	-6.64		45850	-7.56					54320	-6.72
	40490	-7.1		45870	-7.45					54330	-6.87
	40500	-6.75		45890	-7.73					54340	-6.76
	40510	-7.02		45900	-7.77					54340	-6.74
	40510	-6.78		45920	-7.67					54350	-6.79
	40520	-6.89		45930	-7.62					54360	-6.71
	40530	-6.79		45950	-7.8					54370	-6.72
	40540	-6.93		45960	-7.66					54370	-6.57
	40550	-6.93		45980	-7.54					54380	-6.59
	40560	-6.81		45990	-7.58					54390	-6.58
	40570	-7.08		46010	-7.64					54400	-6.57
	40570	-6.86		46020	-7.56					54410	-6.63
	40580	-6.93		46040	-7.54					54410	-6.59
	40590	-7.13		46060	-7.59					54420	-6.95
	40600	-7.08		46070	-7.59					54430	-6.6
	40610	-6.84		46080	-7.55					54440	-6.6
	40620	-6.88		46100	-7.42					54440	-6.54
	40630	-6.96		46120	-7.53					54450	-6.68
	40640	-7.25		46130	-7.35					54460	-6.49
	40640	-7.11		46140	-7.35					54470	-6.65
	40650	-7.05		46160	-7.41					54470	-6.66
	40660	-6.81		46170	-7.41					54480	-6.41
	40670	-6.94		46190	-7.48					54490	-6.66
	40680	-6.8		46200	-7.43					54500	-6.36
	40690	-7.16		46220	-7.46					54500	-6.47
	40700	-6.91		46230	-7.4					54510	-6.57
	40710	-7.14		46250	-7.56					54520	-6.69
	40710	-7.14		46260	-7.42					54530	-6.69
	40720	-7		46270	-7.31					54530	-6.69
	40730	-6.96		46290	-7.34					54540	-6.79
	40740	-7.2		46300	-7.38					54550	-6.56
	40750	-7.11		46320	-7.53					54560	-6.66
	40760	-7.18		46330	-7.49					54560	-6.74
	40770	-6.96		46350	-7.4					54570	-6.6
	40770	-6.67		46360	-7.57					54580	-6.72
	40780	-7.02		46380	-7.48					54590	-6.57
	40790	-6.96		46390	-7.5					54600	-6.52
	40800	-7.08		46410	-7.42					54600	-6.64
	40810	-7.21		46420	-7.57					54610	-6.53
	40820	-7.12		46440	-7.73					54620	-6.67
	40830	-7.18		46460	-7.38					54630	-6.8
	40830	-7.08		46470	-7.44					54630	-6.69
	40840	-6.86		46490	-7.5					54640	-6.49
	40850	-6.92		46500	-7.54					54650	-6.25
	40860	-6.95		46520	-7.38					54650	-6.56
	40870	-6.83		46530	-7.46					54660	-6.12
	40880	-6.66		46550	-7.57					54660	-6.42
	40890	-6.85		46570	-7.52					54670	-5.93
	40890	-6.91		46580	-7.45					54670	-6.56
	40900	-7.01		46600	-7.4					54680	-6.45
	40910	-6.68		46610	-7.32					54680	-6.59
	40920	-6.78		46630	-7.37					54690	-6.19
	40930	-6.93		46650	-7.36					54690	-6.41
	40940	-7.09		46660	-7.31					54700	-6.37
	40950	-6.69		46680	-7.45					54700	-6.08
	40950	-6.9		46690	-7.41					54710	-6.43
	40960	-6.9		46710	-7.37					54720	-6.35
	40970	-6.85		46730	-7.47					54720	-6.12
	40980	-6.83		46740	-7.4					54730	-6.31
	40990	-6.96		46760	-7.35					54730	-6.45
	41000	-6.84		46770	-7.28					54740	-6.19
	41000	-6.92		46790	-7.16					54740	-6.4
	41010	-6.86		46810	-7.23					54750	-6.16
	41020	-6.79		46820	-6.96					54750	-6.36
	41030	-6.89		46840	-7.01					54760	-6.29
	41040	-6.8		46850	-6.91					54760	-6.15
	41050	-6.83		46870	-6.94					54770	-6.4
	41060	-6.87		46890	-6.73					54770	-6.31
	41060	-7.01		46900	-6.62					54780	-6.23
	41070	-7.2		46920	-6.72					54780	-6.15
	41080	-7.17								54790	-6.23
	41090	-7.14								54790	-6.3
	41100	-6.83								54800	-6.51
	41100	-7.03								54800	-6.07
	41110	-6.97								54810	-6.24
	41120	-6.9								54820	-6.31
	41130	-7.16								54820	-6.32
	41140	-7.22								54830	-6.35
	41140	-7.09								54830	-6.47
	41150	-6.99								54840	-6.65
	41160	-7.05								54840	-6.37
	41170	-6.78								54850	-6.32
	41170	-7.14								54850	-6.59
	41180	-7.06								54860	-6.37
	41190	-7.3								54870	-6.37
	41200	-7.01								54870	-6.24
	41200	-7.05								54880	-6.3
	41210	-6.66								54880	-6.26
	41220	-6.98								54890	-6.56
	41230	-6.57								54900	-6.54
	41230	-7.1								54900	-6.53
	41240	-6.77								54910	-6.59
	41250	-7.23								54920	-6.42
	41260	-6.77								54920	-6.68
	41260	-6.93								54930	-6.58
	41270	-6.72								54930	-6.59
	41280	-7.19								54940	-6.52
	41290	-7.03								54950	-6.53
	41300	-7.42								54950	-6.59
	41300	-6.79								54960	-6.7
	41310	-7.22								54970	-6.71
	41320	-6.85								54970	-6.5
	41330	-6.83								54980	-6.69
	41340	-6.79								54980	-6.53
	41340	-6.83								54990	-6.54
	41350	-6.63								55000	-6.79
	41360	-6.98								55000	-6.64
	41370	-6.62								55010	-6.84
	41380	-6.89								55010	-6.84
	41390	-6.62								55020	-6.38
	41390	-6.82								55030	-6.1
	41400	-6.6								55030	-6.41
	41410	-6.81								55040	-6.45
	41420	-6.67								55050	-6.43
	41430	-6.95								55050	-6.63
	41440	-6.61								55060	-6.5
	41440	-7.01								55060	-6.42
	41450	-6.68								55070	-6.4
	41460	-6.89								55080	-6.61
	41470	-6.74								55080	-6.23
	41480	-6.92								55090	-6.29
	41490	-6.6								55100	-6.47
	41490	-7.14								55100	-6.58
	41500	-6.56								55110	-6.33
	41510	-6.95								55110	-6.26

[truncated: 2 more sheets: Figure 3d, WDC CH4]
